# Supplementary material for: Arabidopsis thaliana responds to colonisation of Piriformospora indica by secretion of symbiosis-specific proteins
Source: PLoS One. 2018 Dec 27;13(12):e0209658. doi: 10.1371/journal.pone.0209658 (PMC6307754; doi:10.1371/journal.pone.0209658)
Supplement: S1 Table — Selected proteins were identified by at least two unique peptides and a false discovery rate of <1%. The frequency of occurrence is given as Low (1 out of 3), Medium (2 out of 3) or High (3 out of 3 replicates) based on the frequency of detection in all replicates. (XLSX) [file pone.0209658.s001.xlsx]

## Sheet: Arabidopsis Proteins
Uniprot	Protein names	Gene names	Frequency in single culture	Frequency in co culture
A0A1I9LLA7	Myrosinase-binding protein-like protein-300B	MLP-300B ATMLP-300B MEE36 At3g16440 T2O4.19	L	L
A0A1I9LMG6	Beta-1,3-glucanase 2	BGL2 ''beta-1 3-GLUCANASE 3-GLUCANASE 2 3-glucanase 2 3-glucanase 2'' AtBG2 AtPR2 BETA-1 beta-1 BG2 PATHOGENESIS-RELATED PROTEIN 2 PR-2 PR2 At3g57260		L
A0A1I9LMI8	Transmembrane protein	At3g23450	M
A0A1I9LPJ2	Calmodulin 7	CAM7 AtCAM7 CALMODULIN 7 calmodulin 7 Z-box Binding Factor 3 ZBF3 At3g43810	L	M
A0A1I9LPN8	Alpha-L-arabinofuranosidase 1	ASD1 ALPHA-L-ARABINOFURANOSIDASE ALPHA-L-ARABINOFURANOSIDASE 1 alpha-L-arabinofuranosidase 1 ARAF ARAF1 ATASD1 At3g10740	L	L
A0A1I9LQM9	Mannose-binding lectin superfamily protein	JR1 jacalin-related lectin 35 JAL35 JASMONATE RESPONSIVE 1 At3g16470 T2O4.6		L
A0A1I9LR55	Kunitz family trypsin and protease inhibitor protein	At3g04320 T6K12.6 T6K12_6		L
A0A1I9LS34	Endoribonuclease L-PSP family protein	RidA At3g20390	L	M
A0A1I9LT02	UDP-GLUCOSE PYROPHOSPHORYLASE 1	UGP1 AtUGP1 UDP-glucose pyrophosphorylase UGP UGPASE At3g03250 T17B22.6 T17B22_6	L	L
A0A1P8APR2	Plastocyanin	PETE1 plastocyanin 1 At1g76100 T23E18.3 T23E18_3	L
A0A1P8APR6	Glyceraldehyde-3-phosphate dehydrogenase (EC 1.2.1.-)	GAPA-2 At1g12900 F13K23.15 F13K23_15		L
A0A1P8AQT8	Xyloglucan endotransglucosylase/hydrolase (EC 2.4.1.207)	XTH17 ATXTH17 HYDROLASE 17 hydrolase 17 At1g65310 T8F5.9 T8F5_9		L
A0A1P8AUM8	3-isopropylmalate dehydrogenase (EC 1.1.1.85)	IMD3 ATIMD3 IPMDH1 At1g31180 F28K20.14 F28K20_14		L
A0A1P8AVQ6	Leucine-rich repeat protein kinase family protein	At1g51850 T14L22.6 T14L22_6		L
A0A1P8AWH8	Glycosyl hydrolase family 10 protein / carbohydrate-binding domain-containing protein	RXF12 ATXYN1 At1g58370 F9K23.10		L
A0A1P8AWX3	Leucine-rich repeat (LRR) family protein	At1g33590 T1E4.3 T1E4_3		L
A0A1P8AWZ7	Chitinase family protein	At1g02360 T6A9.5 T6A9_5		L
A0A1P8AXC1	FtsH extracellular protease family	VAR2 FTSH2 VARIEGATED 2 At2g30950 F7F1.16 F7F1_16	L
A0A1P8B428	Peroxidase (EC 1.11.1.7)	At4g26010 F20B18.120 F20B18_120	L
A0A1P8B475	Vacuolar iron transporter (VIT) family protein	At4g27870 T27E11.110 T27E11_110	L
A0A1P8B5H3	Chloroplast thylakoid lumen protein	At4g02530 T10P11.17 T10P11_17	L
A0A1P8B760	Amidase family protein	At4g34880 F11I11.120 F11I11_120		L
A0A1P8B8F8	Glycosyl hydrolase superfamily protein	At4g33810 T16L1.300 T16L1_300		L
A0A1P8B8J7	Thylakoid rhodanese-like protein	TROL thylakoid rhodanese-like At4g01050 F2N1.31 F2N1_31	L
A0A1P8B9U3	Glycosyl hydrolase family protein	At5g04885		L
A0A1P8BA53	TRAF-like family protein	At5g26280 F9D12.7		L
A0A1P8BA81	26S proteasome regulatory subunit	MTI20.21 MTI20_21 At5g57950	L
A0A1P8BC77	RmlC-like cupins superfamily protein	At5g38940 K15E6.120 K15E6_120		L
A0A1P8BCJ3	FAD-binding Berberine family protein	At5g44380 K9L2.18 K9L2_18	L
A0A1P8BD08	Pectinesterase (EC 3.1.1.11)	At5g09760 F17I14.50 F17I14_50	L	L
A0A1P8BF32	Heat shock protein 70 (Hsp 70) family protein	BIP2 BIP luminal binding protein MJC20.12 MJC20_12 At5g42020	L	L
A0A1P8BG25	Glycosyl hydrolase family protein	At5g20950 F22D1.120 F22D1_120		L
A0A1P8BGP6	Peroxidase (EC 1.11.1.7)	MVA3.170 MVA3_170 At5g17820	L
A7WM73	Beta-hexosaminidase 1 (EC 3.2.1.52) (Beta-GlcNAcase 1) (Beta-N-acetylhexosaminidase 1) (Beta-hexosaminidase 2) (AtHEX2) (N-acetyl-beta-glucosaminidase 1)	HEXO1 HEX2 At3g55260 T26I12.140		L
A8MQE5	Insulinase (Peptidase family M16) protein	At1g51980 F5F19.4 F5F19_4	L
A8MQH3	STRUBBELIG-receptor family 6	SRF6 STRUBBELIG-receptor family 6 At1g53730 F22G10.31 F22G10_31	L	L
A8MQK3	Malate dehydrogenase (EC 1.1.1.37)	mMDH2 At3g15020	L	L
A8MQP1	S-adenosyl-L-homocysteine hydrolase	HOG1 ATSAHH1 EMB1395 EMBRYO DEFECTIVE 1395 MEE58 SAH1 SAHH1 At4g13940 Dl3010W FCAALL.35		L
A8MQZ1	Aleurain-like protease	ALP AALP aleurain-like protease MUF9.4 MUF9_4 SAG2 SENESCENCE ASSOCIATED GENE2 At5g60360		L
A8MR76	Rad23 UV excision repair protein family	RAD23D MXI10.20 MXI10_20 RADIATION SENSITIVE23D At5g38470	L	L
A8MRF4	Peroxidase (EC 1.11.1.7)	At4g37530 F19F18.20 F19F18_20	L
A8MRL0	Histone superfamily protein	H3.3 histone 3.3 At4g40030 T5J17.200 T5J17_200	L
A8MS55	Nuclear transport factor 2B	NTF2B nuclear transport factor 2B At1g27970 F13K9.26 F13K9_26	L
A8MSF2	Rubredoxin family protein	ENH1 enhancer of sos3-1 MKP11.2 MKP11_2 At5g17170	L
B3H438	MD-2-related lipid recognition domain-containing protein	MRO11.13 MRO11_13 At5g23830	L
B3H5S2	Ribulose bisphosphate carboxylase small chain (EC 4.1.1.39)	RBCS3B MXI10.13 MXI10_13 Rubisco small subunit 3B At5g38410	L	M
B3H746	Peptidylprolyl isomerase (EC 5.2.1.8)	ROF1 ATFKBP62 FK506 BINDING PROTEIN 62 FKBP62 rotamase FKBP 1 At3g25230	L
B9DG21	Aspartate aminotransferase (EC 2.6.1.1)	ASP5 AAT3 ASPARTATE AMINOTRANSFERASE aspartate aminotransferase 5 ATAAT1 At4g31990 F11C18.15		L
F4HQT1	Glyceraldehyde-3-phosphate dehydrogenase C2	GAPC2 GAPC-2 At1g13440 T6J4.17 T6J4_17	L	L
F4HRK0	Glyoxalase II 3	GLY3 ETHE1 ETHE1-LIKE GLX2-3 GLYOXALASE 2-3 glyoxalase II 3 At1g53580 F22G10.9 T3F20.11 T3F20_11	L
F4HUA0	GTP binding Elongation factor Tu family protein	At1g07930 T6D22.31	L
F4HZN9	Protein disulfide-isomerase (EC 5.3.4.1)	PDIL1-1 ATPDI5 ATPDIL1-1 PDI-like 1-1 PDI5 PROTEIN DISULFIDE ISOMERASE 5 At1g21750 F8K7.19 F8K7_19	L	L
F4I082	Bifunctional inhibitor/lipid-transfer protein/seed storage 2S albumin superfamily protein	LTPG6 At1g55260 F7A10.16 F7A10_16		L
F4I3R0	Peptidase M1 family protein	At1g63770 F24D7.4 F24D7_4		L
F4I577	Monodehydroascorbate reductase 6	MDAR6 At1g63940	L
F4I613	Uridylyltransferase-like protein	ACR11 ACT domain repeats 11 At1g16880 F17F16.13	L
F4I6W4	Phosphoglucomutase/phosphomannomutase family protein	PGM2 phosphoglucomutase 2 At1g70730 F5A18.9 F5A18_9		L
F4I7C9	Carboxypeptidase (EC 3.4.16.-)	scpl31 At1g11080 T19D16.4 T19D16_4		L
F4IB94	Jacalin-related lectin 8	JAL8 At1g52050 F5F19.11	H	L
F4IB95	Jacalin-related lectin 9	JAL9 At1g52060 F5F19.12	L	M
F4ID91	Glutamine synthetase (EC 6.3.1.2)	GSR2 ATGSR2 GLN1;2 glutamine synthase clone F11 GLUTAMINE SYNTHETASE glutamine synthetase 1;2 At1g66200 F15E12.14 F15E12_14	M
F4IFT4	Pollen Ole e 1 allergen and extensin family protein	At2g27385	L
F4IGR4	60S acidic ribosomal protein family	At2g27720 F15K20.18 F15K20_18	L
F4IMB5	ATPase, F1 complex, alpha subunit protein	At2g07698 T18C6.2 T18C6_2	M
F4IQ05	Peroxidase (EC 1.11.1.7)	At2g37130 T2N18.11 T2N18_11	L
F4IX26	Rotamase CYP 4	ROC4 cyclophilin 20-3 CYP20-3 PEPTIDYLPROLYL ISOMERASE ROC4 rotamase CYP 4 At3g62030 T17J13.1	L	L
F4IX28	Peptidyl-prolyl cis-trans isomerase (PPIase) (EC 5.2.1.8)	ROC4 cyclophilin 20-3 CYP20-3 PEPTIDYLPROLYL ISOMERASE ROC4 rotamase CYP 4 At3g62030 T17J13.1		L
F4IXC6	Non-specific lipid-transfer protein	LTP6 LIPID TRANSFER PROTEIN 6 lipid transfer protein 6 At3g08770	M	M
F4IXW2	Brefeldin A-inhibited guanine nucleotide-exchange protein 5 (BIG5) (ARF guanine-nucleotide exchange factor BIG5) (Protein BFA-VISUALIZED ENDOCYTIC TRAFFICKING DEFECTIVE 1) (Protein BEN1) (Protein HOPM INTERACTOR 7)	BIG5 ATMIN7 BEN1 At3g43300 F7K15_150	L
F4J270	Probable glucan endo-1,3-beta-glucosidase BG3 (EC 3.2.1.39) (Beta-1,3-glucanase 3) (AtBG3)	BG3 At3g57240 F28O9.90		M
F4J504	Superoxide dismutase (EC 1.15.1.1)	MSD1 ATMSD1 AtSOD1 MEE33 superoxide dismutase 1 At3g10920	L
F4J5J9	Cysteine proteinases superfamily protein	At3g45310		L
F4J849	Monodehydroascorbate reductase 1	MDAR1 ATMDAR1 At3g52880	L
F4J9A0	Nodulin/glutamine synthase-like protein	NodGS nodulin At3g53180		L
F4J9G2	Rhodanese/Cell cycle control phosphatase superfamily protein	At3g59780	L
F4J9K9	Neurofilament protein-like protein	At3g05900 F2O10.14	L
F4JFU7	STRUBBELIG-receptor family 7	SRF7 STRUBBELIG-receptor family 7 At3g14350		L
F4JFV6	Aldolase-type TIM barrel family protein	GOX2 glycolate oxidase 2 At3g14415	L
F4JG94	Thioredoxin superfamily protein	ATHM2 thioredoxin m2 TRXm2 At4g03520 F9H3.15 F9H3_15 T5L23.1	L	L
F4JLV4	Protease inhibitor/seed storage/lipid transfer protein (LTP) family protein	At4g22470 F7K2.50 F7K2_50		L
F4JMU5	Elongation factor Ts, mitochondrial (EF-Ts) (EF-TsMt)	emb2726 EFTS embryo defective 2726 At4g29060 F19B15.90 F19B15_90	L
F4JPD8	Nucleoside diphosphate kinase (EC 2.7.4.6)	At4g23895	L
F4JRN8	NAD(P)-binding Rossmann-fold superfamily protein	At4g18810 F28A21.220 F28A21_220		L
F4JRV2	Superoxide dismutase (EC 1.15.1.1)	FSD1 ATFSD1 Fe superoxide dismutase 1 At4g25100 F24A6.1	L	L
F4JRY2	Proteasome subunit beta type (EC 3.4.25.1)	PBA1 20S PROTEASOME SUBUNIT PBA1 At4g31300 F8F16.120 F8F16_120		L
F4JZS5	TRAF-like family protein	At5g26300 F9D12.5 F9D12_5		L
F4K3D8	O-Glycosyl hydrolases family 17 protein	MCO15.13 MCO15_13 At5g55180		M
F4K627	Serine protease inhibitor, potato inhibitor I-type family protein	UPI At5g43580 K9D7.8 K9D7_8	H	H
F4K946	Protein kinase superfamily protein	At5g56890	M	M
F4KDJ3	Phototropin 2	PHOT2 AtPHOT2 NPL1 phototropin 2 At5g58140 K21L19.6 K21L19_6	L
F4KE21	Biotin carboxyl carrier protein of acetyl-CoA carboxylase	CAC1 BCCP BCCP-1 BCCP1 CAC1-A CAC1A MQK4.12 MQK4_12 At5g16390	L
F4KHD5	A-kinase anchor-like protein	MPO12.160 MPO12_160 At5g40450	M
O03042	Ribulose bisphosphate carboxylase large chain (RuBisCO large subunit) (EC 4.1.1.39)	rbcL AtCg00490	H	H
O04309	Jacalin-related lectin 35 (JA-responsive protein 1) (Myrosinase-binding protein-like At3g16470)	JAL35 JR1 At3g16470 MDC8.10 T02O04.3		L
O04310	Jacalin-related lectin 34	JAL34 At3g16460 T02O04.4	H	H
O04311	Jacalin-related lectin 33	JAL33 At3g16450 MDC8.8 T02O04.5	M	L
O04312	Jacalin-related lectin 32 (Myrosinase-binding protein-like At3g16440) (Myrosinase-binding protein-like protein-300B) (Protein MATERNAL EFFECT EMBRYO ARREST 36)	JAL32 MEE36 MLP-300B At3g16440 MDC8.7 T02O04.6	L	L
O04313	PYK10-binding protein 2 (Jacalin-related lectin 31) (Jasmonate inducible protein isolog)	PBP2 JAL31 PBPII At3g16430 T02O04.7		L
O04314	PYK10-binding protein 1 (Jacalin-related lectin 30) (Jasmonic acid-induced protein)	PBP1 JAL30 JIP PBPI At3g16420 MDC8.5 T02O04.8	H	H
O04316	Nitrile-specifier protein 4 (AtNSP4) (Jacalin-related lectin 29)	NSP4 JAL29 At3g16410 T02O04.10 T2O4.17		L
O04496	Aspartyl protease AED3 (EC 3.4.23.-) (Apoplastic EDS1-dependent protein 3)	AED3 At1g09750 F21M12.13		M
O04499	2,3-bisphosphoglycerate-independent phosphoglycerate mutase 1 (BPG-independent PGAM 1) (Phosphoglyceromutase 1) (EC 5.4.2.12) (PGAM-I 1)	PGM1 At1g09780 F21M12.16		L
O04529	Metalloendoproteinase 2-MMP (At2-MMP) (EC 3.4.24.-)	2MMP MMP At1g70170 F20P5.11		L
O04922	Probable glutathione peroxidase 2 (EC 1.11.1.9)	GPX2 At2g31570 T9H9.9		L
O22126	Fasciclin-like arabinogalactan protein 8 (AtAGP8)	FLA8 At2g45470 F4L23.2	M	H
O22160	Thylakoid lumenal 15 kDa protein 1, chloroplastic (p15)	At2g44920 T13E15.7	M	M
O22257	Pollen Ole e 1 allergen and extensin family protein (Uncharacterized protein At2g47540)	At2g47540 T30B22.16	M	L
O22609	Protease Do-like 1, chloroplastic (EC 3.4.21.-) (Protein DEGRADATION OF PERIPLASMIC PROTEINS 1) (DEGP PROTEASE 1)	DEGP1 DEG1 DEGP At3g27925 K16N12.18		L
O22683	Cyanate hydratase (Cyanase) (EC 4.2.1.104) (Cyanate hydrolase) (Cyanate lyase)	CYN At3g23490 MEE5.3		L
O22841	Endochitinase At2g43620 (EC 3.2.1.14)	At2g43620 F18O19.27	L	H
O22842	Endochitinase At2g43610 (EC 3.2.1.14)	At2g43610 F18O19.28	L
O22960	Protein trichome birefringence-like 37	TBL37 At2g34070 T14G11.19		L
O23044	Peroxidase 3 (Atperox P3) (EC 1.11.1.7) (ATPRC) (RCI3A) (Rare cold-inducible protein)	PER3 P3 RCI3 At1g05260 YUP8H12.13		L
O23144	Proton pump-interactor 1	PPI1 At4g27500 F27G19.100		M
O23157	AT4g37300/C7A10_60 (Maternal effect embryo arrest 59) (Uncharacterized protein At4g37300)	C7A10.60 MEE59 At4g37300 F6G17.14		M
O23255	Adenosylhomocysteinase 1 (AdoHcyase 1) (EC 3.3.1.1) (Protein EMBRYO DEFECTIVE 1395) (Protein HOMOLOGY-DEPENDENT GENE SILENCING 1) (S-adenosyl-L-homocysteine hydrolase 1) (SAH hydrolase 1)	SAHH1 EMB1395 HOG1 At4g13940 dl3010w		L
O23654	V-type proton ATPase catalytic subunit A (V-ATPase subunit A) (EC 3.6.3.14) (V-ATPase 69 kDa subunit) (Vacuolar H(+)-ATPase subunit A) (Vacuolar proton pump subunit alpha)	VHA-A At1g78900 F9K20.5	L	L
O24603	Endochitinase CHI (EC 3.2.1.14)	CHI LSC222 At2g43570 F18O19.32	L	H
O24658	Endochitinase At2g43590 (EC 3.2.1.14)	At2g43590 F18O19.30	H	H
O48549	40S ribosomal protein S6-1	RPS6A At4g31700 F28M20.110		L
O48704	At2g26370 (MD-2-related lipid recognition domain-containing protein) (Uncharacterized protein At2g26370)	At2g26370 T9J22.4 T9J22_4		L
O48737	Thioredoxin M1, chloroplastic (AtTrxm1)	At1g03680 F21B7.28 F21B7_7	H	H
O48788	Probable inactive receptor kinase At2g26730	At2g26730 F18A8.10		L
O49297	At1g23205 (F26F24.4) (Plant invertase/pectin methylesterase inhibitor superfamily protein) (T26J12.3 protein)	T26J12.3 At1g23205 F26F24.4 F26F24_4	L	H
O49299	Probable phosphoglucomutase, cytoplasmic 1 (PGM 1) (EC 5.4.2.2) (Glucose phosphomutase 1)	At1g23190 F26F24.1 T26J12.5	L	L
O50008	5-methyltetrahydropteroyltriglutamate--homocysteine methyltransferase 1 (EC 2.1.1.14) (Cobalamin-independent methionine synthase 1) (AtMS1) (Vitamin-B12-independent methionine synthase 1)	MS1 CIMS At5g17920 MPI7.9	L	L
O64743	Berberine bridge enzyme-like 15 (AtBBE-like 15) (EC 1.1.1.194) (EC 1.1.1.195) (Protein EMBRYO SAC DEVELOPMENT ARREST 28) (Protein MATERNAL EFFECT EMBRYO ARREST 23)	MEE23 EDA28 At2g34790 F19I3.2	L	L
O64903	Nucleoside diphosphate kinase II, chloroplastic (NDK II) (NDP kinase II) (NDPK II) (NDPK Ia) (EC 2.7.4.6)	NDPK2 At5g63310 MDC12.28	L
O65282	20 kDa chaperonin, chloroplastic (Chaperonin 10) (Ch-CPN10) (Cpn10) (Chaperonin 20) (Protein Cpn21)	CPN20 CHCPN10 CPN21 At5g20720 T1M15.120	H	L
O65351	Subtilisin-like protease SBT1.7 (EC 3.4.21.-) (Cucumisin-like serine protease) (Subtilase subfamily 1 member 7) (AtSBT1.7) (Subtilisin-like serine protease 1) (At-SLP1)	SBT1.7 ARA12 ASP48 SLP1 At5g67360 K8K14.8	H	H
O65396	Aminomethyltransferase, mitochondrial (EC 2.1.2.10) (Glycine cleavage system T protein) (GCVT)	GDCST GDT1 At1g11860 F12F1.30	H
O65398	Lactoylglutathione lyase GLX1 (EC 4.4.1.5) (Glyoxalase I) (AtGLX1) (GlyI)	GLX1 At1g11840 F12F1.32	L	M
O65469	Putative cysteine-rich receptor-like protein kinase 9 (Cysteine-rich RLK9)	CRK9 EP1 At4g23170 F21P8.60	L	H
O65638	Pathogenesis-related thaumatin superfamily protein (Putative thaumatin protein) (Thaumatin-like protein)	At4g36010 T19K4.140 T19K4_140	L	L
O65660	PLAT domain-containing protein 1 (AtPLAT1) (PLAT domain protein 1)	PLAT1 At4g39730		M
O65719	Heat shock 70 kDa protein 3 (Heat shock cognate 70 kDa protein 3) (Heat shock cognate protein 70-3) (AtHsc70-3) (Heat shock protein 70-3) (AtHsp70-3)	HSP70-3 HSC70-3 HSC70-G7 At3g09440 F11F8 F3L24.33	L
O78310	Superoxide dismutase [Cu-Zn] 2, chloroplastic (EC 1.15.1.1) (Copper/zinc superoxide dismutase 2)	CSD2 KD-SOD SODCP At2g28190 F24D13.2	L	H
O80517	Uclacyanin-2 (Blue copper-binding protein II) (BCB II) (Phytocyanin 2) (Uclacyanin-II)	At2g44790 F16B22.32	M	H
O80576	At2g44060 (Late embryogenesis abundant protein, group 2) (Similar to late embryogenesis abundant proteins)	late embryogenesis abundant 26 LEA26 At2g44060 F6E13.19	L
O80837	Remorin (DNA-binding protein)	DBP At2g45820 F4I18.20	H
O80852	Glutathione S-transferase F9 (AtGSTF9) (EC 2.5.1.18) (AtGSTF7) (GST class-phi member 9)	GSTF9 GLUTTR GSTF7 At2g30860 F7F1.7	L
O80858	Expressed protein (Uncharacterized protein At2g30930) (Uncharacterized protein At2g30930; F7F1.14)	At2g30930 At2g30930/F7F1.14 F7F1.14 F7F1_14	L
O80912	Peroxidase 23 (Atperox P23) (EC 1.11.1.7) (ATP34)	PER23 P23 At2g38390 T19C21.12		L
O80950	Jacalin-related lectin 22 (Myrosinase-binding protein-like At2g39310)	JAL22 At2g39310 T16B24.5		L
O80977	Vacuolar-sorting receptor 3 (AtVSR3) (BP80-like protein a') (AtBP80a') (Epidermal growth factor receptor-like protein 2a) (AtELP2a)	VSR3 BP80A' ELP2A At2g14740 F26C24.12		L
O80994	Putative defensin-like protein 15 (Putative cysteine-rich antifungal protein At2g26020) (Putative plant defensin 1.2b)	PDF1.2B At2g26020 T19L18.17	H	M
O80998	Jacalin-related lectin 20 (Myrosinase-binding protein-like At2g25980)	JAL20 At2g25980 T19L18.21	M	M
O81030	L-gulonolactone oxidase 5 (AtGulLO5) (EC 1.1.3.8)	GULLO5 At2g46740 F19D11.2		L
O81146	Proteasome subunit alpha type-6-A (EC 3.4.25.1) (20S proteasome subunit alpha A-1) (Proteasome component 1) (Proteasome subunit alpha type-1)	PAA1 PRC1 At5g35590 K2K18.4	L
O81235	Superoxide dismutase [Mn] 1, mitochondrial (EC 1.15.1.1) (Protein MANGANESE SUPEROXIDE DISMUTASE 1) (AtMSD1) (Protein MATERNAL EFFECT EMBRYO ARREST 33)	MSD1 MEE3 SODA At3g10920 F9F8.26	L
O81283	Translocase of chloroplast 159, chloroplastic (AtToc159) (EC 3.6.5.-) (159 kDa chloroplast outer envelope protein) (Plastid protein import 2) (Translocase of chloroplast 160, chloroplastic) (AtToc160) (Translocase of chloroplast 86, chloroplastic) (AtToc86)	TOC159 PPI2 TOC160 TOC86 At4g02510 T10P11.19 T14P8.24	L
O81296	AT4g02370 protein (T14P8.18) (Uncharacterized protein At4g02370)	At4g02370 T14P8.18 T14P8_18		L
O81417	At4g02270 (Root hair specific 13) (T2H3.4) (Uncharacterized protein At4g02270)	RHS13 root hair specific 13 At4g02270 T2H3.4 T2H3_4	L
O81645	Villin-3	VLN3 At3g57410 F28O9.260 T8H10.10	L
O81862	At4g19810 (Glycosyl hydrolase family protein with chitinase insertion domain-containing protein) (Putative chitinase)	ChiC class V chitinase At4g19810 T16H5.170 T16H5_170	M	H
O82089	Copper transport protein CCH (Copper chaperone CCH)	CCH At3g56240 F18O21.200	M	L
O82202	Leucine-rich repeat (LRR) family protein (Putative disease resistance protein)	At2g19780 F6F22.19 F6F22_19		L
P0CJ46	Actin-1	ACT1 AAC1 At2g37620 F13M22.12	L	L
P0DH96	Calmodulin-4 (CaM-4)	CAM4 At1g66410 F28G11.13 T27F4.1	L
P0DH99	Elongation factor 1-alpha 1 (EF-1-alpha 1) (eEF-1A1)	A1 At1g07940 T6D22.3	L
P0DI10	Peroxidase 1 (EC 1.11.1.7) (ATP11a) (Atperox P1)	PER1 P1 At1g05240 YUP8H12.15	L
P0DKC3	Phosphoglycolate phosphatase 1A, chloroplastic (EC 3.1.3.18)	PGLP1A At5g36700 F24C7	L
P0DKC4	Phosphoglycolate phosphatase 1B, chloroplastic (EC 3.1.3.18)	PGLP1B At5g36790 F5H8.20		L
P10795	Ribulose bisphosphate carboxylase small chain 1A, chloroplastic (RuBisCO small subunit 1A) (EC 4.1.1.39)	RBCS-1A ATS1A At1g67090 F1O19.14 F5A8.1	H	H
P10796	Ribulose bisphosphate carboxylase small chain 1B, chloroplastic (RuBisCO small subunit 1B) (EC 4.1.1.39)	RBCS-1B ATS1B At5g38430 MXI10.15		M
P10797	Ribulose bisphosphate carboxylase small chain 2B, chloroplastic (RuBisCO small subunit 2B) (EC 4.1.1.39)	RBCS-2B ATS2B At5g38420 MXI10.14	L
P10896	Ribulose bisphosphate carboxylase/oxygenase activase, chloroplastic (RA) (RuBisCO activase)	RCA At2g39730 T5I7.3	H
P11574	V-type proton ATPase subunit B1 (V-ATPase subunit B1) (V-ATPase 57 kDa subunit) (Vacuolar H(+)-ATPase subunit B isoform 1) (Vacuolar proton pump subunit B1)	VHA-B1 AT57 At1g76030 T4O12.24		L
P17562	S-adenosylmethionine synthase 2 (AdoMet synthase 2) (EC 2.5.1.6) (Methionine adenosyltransferase 2) (MAT 2)	SAM2 At4g01850 T7B11.11	L
P19171	Basic endochitinase B (EC 3.2.1.14) (Pathogenesis-related protein 3) (AtChiB) (PR-3)	CHI-B PR3 At3g12500 MQC3.32 T2E22.18 T2E22_119		M
P19366	ATP synthase subunit beta, chloroplastic (EC 3.6.3.14) (ATP synthase F1 sector subunit beta) (F-ATPase subunit beta)	atpB AtCg00480	H	L
P21240	Chaperonin 60 subunit beta 1, chloroplastic (CPN-60 beta 1) (60 kDa chaperonin subunit beta 1) (RuBisCO large subunit-binding protein subunit beta, chloroplastic)	CPN60B1 Cpn60-B(3) LEN1 At1g55490 T5A14.11	L	L
P21276	Superoxide dismutase [Fe] 1, chloroplastic (EC 1.15.1.1) (Protein FE SUPEROXIDE DISMUTASE 1)	FSD1 SODB At4g25100 F13M23.240	L	M
P22953	Probable mediator of RNA polymerase II transcription subunit 37e (Heat shock 70 kDa protein 1) (Heat shock cognate 70 kDa protein 1) (Heat shock cognate protein 70-1) (AtHsc70-1) (Heat shock protein 70-1) (AtHsp70-1) (Protein EARLY-RESPONSIVE TO DEHYDRATION 2)	MED37E ERD2 HSC70-1 HSP70-1 MED37_4 At5g02500 T22P11.90	L	L
P22954	Probable mediator of RNA polymerase II transcription subunit 37c (Heat shock 70 kDa protein 2) (Heat shock cognate 70 kDa protein 2) (Heat shock cognate protein 70-2) (AtHsc70-2) (Heat shock protein 70-2) (AtHsp70-2)	MED37D HSC70-2 HSC70-G8 HSP70-2 MED37_3 At5g02490 T22P11.80	L
P23321	Oxygen-evolving enhancer protein 1-1, chloroplastic (OEE1) (33 kDa subunit of oxygen evolving system of photosystem II) (33 kDa thylakoid membrane protein) (Manganese-stabilizing protein 1) (MSP-1) (OEC 33 kDa subunit)	PSBO1 PSBO At5g66570 K1F13.25	H	L
P24102	Peroxidase 22 (Atperox P22) (EC 1.11.1.7) (ATPEa) (Basic peroxidase E)	PER22 P22 PRXEA At2g38380 T19C21.13	L	M
P24704	Superoxide dismutase [Cu-Zn] 1 (EC 1.15.1.1) (Copper/zinc superoxide dismutase 1)	CSD1 SODCC At1g08830 F22O13.32	L	H
P24806	Xyloglucan endotransglucosylase/hydrolase protein 24 (At-XTH24) (XTH-24) (EC 2.4.1.207) (Endo-xyloglucan transferase) (Meristem protein 5) (MERI-5 protein) (MERI5 protein) (Xyloglucan endo-1,4-beta-D-glucanase)	XTH24 MERI-5 MERI5B SEN4 At4g30270 F9N11.120	M	H
P25696	Bifunctional enolase 2/transcriptional activator (EC 4.2.1.11) (2-phospho-D-glycerate hydro-lyase 2) (2-phosphoglycerate dehydratase 2) (LOW EXPRESSION OF OSMOTICALLY RESPONSIVE GENES 1)	ENO2 LOS2 At2g36530 F1O11.16	H	M
P25697	Phosphoribulokinase, chloroplastic (PRK) (PRKase) (EC 2.7.1.19) (Phosphopentokinase)	At1g32060 T12O21.4	L
P25851	Fructose-1,6-bisphosphatase 1, chloroplastic (FBPase1) (EC 3.1.3.11) (D-fructose-1,6-bisphosphate 1-phosphohydrolase) (Protein HIGH CYCLIC ELECTRON FLOW 1)	CFBP1 FBP HCEF1 At3g54050 F24B22.10	L	L
P25853	Beta-amylase 5 (AtBeta-Amy) (EC 3.2.1.2) (1,4-alpha-D-glucan maltohydrolase) (Protein REDUCED BETA AMYLASE 1)	BAM5 BMY1 RAM1 At4g15210 dl3650c FCAALL.97	L	L
P25855	Glycine cleavage system H protein 1, mitochondrial	GDH1 GCDH GDCH GDCSH At2g35370 T32F12.25	L
P25856	Glyceraldehyde-3-phosphate dehydrogenase GAPA1, chloroplastic (EC 1.2.1.13) (NADP-dependent glyceraldehydephosphate dehydrogenase A subunit 1)	GAPA1 GAPA At3g26650 MLJ15.4 MLJ15_5	L
P25857	Glyceraldehyde-3-phosphate dehydrogenase GAPB, chloroplastic (EC 1.2.1.13) (NADP-dependent glyceraldehydephosphate dehydrogenase B)	GAPB At1g42970 F13A11.3	M	L
P25858	Glyceraldehyde-3-phosphate dehydrogenase GAPC1, cytosolic (EC 1.2.1.12) (NAD-dependent glyceraldehydephosphate dehydrogenase C subunit 1)	GAPC1 GAPC GAPDH At3g04120 T6K12.26	M	M
P27140	Beta carbonic anhydrase 1, chloroplastic (AtbCA1) (AtbetaCA1) (EC 4.2.1.1) (Beta carbonate dehydratase 1) (Protein SALICYLIC ACID-BINDING PROTEIN 3) (AtSABP3)	BCA1 CA1 SABP3 At3g01500 F4P13.5	M
P28493	Pathogenesis-related protein 5 (PR-5)	At1g75040 F9E10.11	L	H
P29197	Chaperonin CPN60, mitochondrial (HSP60)	CPN60 At3g23990 F14O13.18	M
P30184	Leucine aminopeptidase 1 (EC 3.4.11.1) (Leucyl aminopeptidase 1) (AtLAP1) (Proline aminopeptidase 1) (EC 3.4.11.5) (Prolyl aminopeptidase 1)	LAP1 PM25 At2g24200 F27D4.11		L
P31168	Dehydrin COR47 (Cold-induced COR47 protein)	COR47 RD17 At1g20440 F5M15.22	M
P31169	Stress-induced protein KIN2 (Cold-induced protein COR6.6)	KIN2 COR6.6 At5g15970 F1N13_110	M
P31265	Translationally-controlled tumor protein 1 (TCTP1)	TCTP1 TXTP At3g16640 MGL6.10	L
P32961	Nitrilase 1 (EC 3.5.5.1)	NIT1 At3g44310 T10D17_100	L
P33157	Glucan endo-1,3-beta-glucosidase, acidic isoform (EC 3.2.1.39) ((1->3)-beta-glucan endohydrolase) ((1->3)-beta-glucanase) (Beta-1,3-endoglucanase) (Beta-1,3-glucanase 2) (AtBG2) (Pathogenesis-related protein 2) (PR-2)	BG2 At3g57260 F28O9.110	L	L
P34790	Peptidyl-prolyl cis-trans isomerase CYP18-3 (PPIase CYP18-3) (EC 5.2.1.8) (Cyclophilin of 18 kDa 3) (Cyclosporin A-binding protein) (Rotamase cyclophilin-1)	CYP18-3 ROC1 At4g38740 T9A14.20	L
P34795	Glucose-6-phosphate isomerase, cytosolic (GPI) (EC 5.3.1.9) (Phosphoglucose isomerase) (PGI) (Phosphohexose isomerase) (PHI)	PGIC At5g42740 MJB21.12		L
P34893	10 kDa chaperonin, mitochondrial (Chaperonin 10) (CPN10) (Protein groES)	CPN10 At1g14980 T15D22.2	H
P37702	Myrosinase 1 (EC 3.2.1.147) (Beta-glucosidase 38) (AtBGLU38) (EC 3.2.1.21) (Sinigrinase 1) (Thioglucosidase 1)	TGG1 BGLU38 At5g26000 T1N24.7		L
P39207	Nucleoside diphosphate kinase 1 (EC 2.7.4.6) (Nucleoside diphosphate kinase I) (NDK I) (NDP kinase I) (NDPK I)	NDK1 NDPK1 At4g09320 T30A10.80	L	L
P42036	40S ribosomal protein S14-3	RPS14C At3g52580 F22O6_40 F3C22.6	L
P42699	Plastocyanin major isoform, chloroplastic (DNA-damage-repair/toleration protein DRT112)	DRT112 At1g20340 F14O10.6 F14O10_4 K3F10TP	L	L
P42731	Polyadenylate-binding protein 2 (PABP-2) (Poly(A)-binding protein 2)	PAB2 At4g34110 F28A23.130	L
P42737	Beta carbonic anhydrase 2, chloroplastic (AtbCA2) (AtbetaCA2) (EC 4.2.1.1) (Beta carbonate dehydratase 2)	BCA2 CA18 CA2 At5g14740 T9L3.40	L
P42759	Dehydrin ERD10 (Low-temperature-induced protein LTI45)	ERD10 LTI29 LTI45 At1g20450 F5M15.21 F5M15_20	L
P42761	Glutathione S-transferase F10 (AtGSTF10) (EC 2.5.1.18) (AtGSTF4) (GST class-phi member 10) (Protein EARLY RESPONSE TO DEHYDRATION 13)	GSTF10 ERD13 GSTF4 At2g30870 F7F1.8	L	M
P42763	Dehydrin ERD14	ERD14 At1g76180 T23E18.12 T23E18_36	H
P42813	Ribonuclease 1 (EC 3.1.27.1)	RNS1 At2g02990 T17M13.16	L	H
P43082	Hevein-like preproprotein [Cleaved into: CB-HEL; CD-HEL (EC 3.1.-.-) (RNase)]	HEL At3g04720 F7O18.21	L	M
P43297	Cysteine proteinase RD21A (EC 3.4.22.-) (Protein RESPONSIVE TO DEHYDRATION 21) (RD21)	RD21A At1g47128 F2G19.31		M
P43298	Receptor protein kinase TMK1 (EC 2.7.11.1) (BARK1-like kinase 1) (Transmembrane kinase 1)	TMK1 BLK1 At1g66150 F15E12.4		L
P46283	Sedoheptulose-1,7-bisphosphatase, chloroplastic (EC 3.1.3.37) (SED(1,7)P2ase) (Sedoheptulose bisphosphatase) (SBPase)	At3g55800 F1I16_210	M	H
P46422	Glutathione S-transferase F2 (AtGSTF2) (EC 2.5.1.18) (24 kDa auxin-binding protein) (AtPM24) (GST class-phi member 2)	GSTF2 PM24.1 At4g02520 T10P11.18	L	L
P46645	Aspartate aminotransferase, cytoplasmic isozyme 1 (EC 2.6.1.1) (Transaminase A)	ASP2 AAT2 At5g19550 T20D1.70		L
P47998	Cysteine synthase 1 (EC 2.5.1.47) (At.OAS.5-8) (Beta-substituted Ala synthase 1;1) (ARAth-Bsas1;1) (CSase A) (AtCS-A) (Cys-3A) (O-acetylserine (thiol)-lyase 1) (OAS-TL A) (O-acetylserine sulfhydrylase) (Protein ONSET OF LEAF DEATH 3)	OASA1 OAS1 OASS OLD3 At4g14880 dl3480c		L
P48491	Triosephosphate isomerase, cytosolic (TIM) (Triose-phosphate isomerase) (EC 5.3.1.1)	CTIMC At3g55440 T22E16.100	M	H
P49200	40S ribosomal protein S20-1	RPS20A At3g45030 F14D17_100; RPS20C At5g62300 MMI9.13 MMI9_120	L
P49205	40S ribosomal protein S17-1	RPS17A RPS17 At2g04390 T1O3.20	L
P49209	60S ribosomal protein L9-1	RPL9B At1g33120 T9L6.2; RPL9C At1g33140 T9L6.5	M
P50318	Phosphoglycerate kinase 2, chloroplastic (EC 2.7.2.3)	At1g56190 F14G9.19 T6H22.1	M
P50700	Osmotin-like protein OSM34	OSM34 At4g11650 T5C23.80	L	H
P50883	60S ribosomal protein L12-1	RPL12A At2g37190 T2N18.5	L
P51407	60S acidic ribosomal protein P2-1	RPP2A At2g27720 F15K20.18	L
P51430	40S ribosomal protein S6-2 (Protein EMBRYO DEFECTIVE 3010)	RPS6B EMB3010 RPS6 At5g10360 F12B17_290	L
P53492	Actin-7 (Actin-2)	ACT7 At5g09810 MYH9.2	M	L
P53494	Actin-4	ACT4 At5g59370 F2O15.3		L
P56757	ATP synthase subunit alpha, chloroplastic (EC 3.6.3.14) (ATP synthase F1 sector subunit alpha) (F-ATPase subunit alpha)	atpA AtCg00120	H	L
P57751	UTP--glucose-1-phosphate uridylyltransferase 1 (EC 2.7.7.9) (UDP-glucose pyrophosphorylase 1) (AtUGP1) (UDPGP 1) (UGPase 1)	UGP1 At5g17310 MKP11.16	L
P59232	Ubiquitin-40S ribosomal protein S27a-2 [Cleaved into: Ubiquitin; 40S ribosomal protein S27a-2]	RPS27AB UBQ6 At2g47110 F14M4.6	L	L
P59259	Histone H4	At1g07660 F24B9.25; At1g07820 F24B9.8; At2g28740 F8N16.2 T11P11.4; At3g45930 F16L2_140; At3g46320 F18L15.40; At3g53730 F5K20_30; At5g59690 MTH12.10; At5g59970 MMN10.22	L
P83483	ATP synthase subunit beta-1, mitochondrial (EC 3.6.3.14)	At5g08670 T2K12.11	L
P92549	ATP synthase subunit alpha, mitochondrial	ATPA ATP1 AtMg01190	L
P92947	Monodehydroascorbate reductase, chloroplastic/mitochondrial (Monodehydroascorbate reductase 5, mitochondrial) (AtMDAR5) (EC 1.6.5.4) (Monodehydroascorbate reductase 6, chloroplastic) (AtMDAR6) (EC 1.6.5.4)	MDAR5 MDAR6 MDHAR6 PMDAR-L PMDAR-S At1g63940 T12P18.4	M	L
P92995	Germin-like protein subfamily T member 1	GLP1 GLP4 At1g18970 F14D16.12 F14D16_7	L	H
P93025	Phototropin-2 (EC 2.7.11.1) (Defective in chloroplast avoidance protein 1) (Non-phototropic hypocotyl 1-like protein 1) (AtKin7) (NPH1-like protein 1)	PHOT2 CAV1 KIN7 NPL1 At5g58140 K21L19.6	L
P93031	GDP-mannose 4,6 dehydratase 2 (EC 4.2.1.47) (GDP-D-mannose dehydratase 2) (GMD 2)	MUR1 GMD2 At3g51160 F24M12.200	L
P93819	Malate dehydrogenase 1, cytoplasmic (EC 1.1.1.37) (Cytosolic NAD-dependent malate dehydrogenase 1) (cNAD-MDH1) (Cytsolic malate dehydrogenase 1) (Cytosolic MDH1)	MDH1 At1g04410 F19P19.13		L
P94014	Germin-like protein subfamily 2 member 1	GLP4 GLP5 At1g09560 F14J9.22		L
P94072	Germin-like protein subfamily 3 member 3 (AtGER3) (AtGLP2)	GER3 GLP2A GLP2B GLP3 GLP3A GLP3B At5g20630 T1M15.30	L	L
Q00874	DNA damage-repair/toleration protein DRT100	DRT100 At3g12610 MMF12.5 T2E22.8 T2E22_107	M	L
Q03250	Glycine-rich RNA-binding protein 7 (AtGR-RBP7) (AtRBG7) (Glycine-rich protein 7) (AtGRP7) (Protein COLD, CIRCADIAN RHYTHM, AND RNA BINDING 2) (Protein CCR2)	RBG7 CCR2 GR-RBP7 GRP7 At2g21660 F2G1.7	H
Q04836	31 kDa ribonucleoprotein, chloroplastic (RNA-binding protein 1/2/3) (AtRBP33) (RNA-binding protein CP31A) (RNA-binding protein RNP-T) (RNA-binding protein cp31)	CP31A RBP31 RNPT At4g24770 F22K18.30	L
Q07488	Blue copper protein (Blue copper-binding protein) (AtBCB) (Phytocyanin 1) (Stellacyanin)	BCB AWI 32 At5g20230 F5O24.120	L	H
Q08298	BURP domain protein RD22 (Dehydration-responsive protein RD22)	RD22 At5g25610 T14C9.150	L
Q0V7P5	At5g55180 (O-Glycosyl hydrolases family 17 protein)	MCO15.13 MCO15_13 At5g55180	L	L
Q1H583	GDSL esterase/lipase 22 (EC 3.1.1.-) (Extracellular lipase At1g54000) (GDSL esterase/lipase At1g54000)	GLL22 At1g54000 F15I1.8	L	H
Q1JPM1	At5g65760 (Lysosomal Pro-X carboxypeptidase) (Serine carboxypeptidase S28 family protein)	MPA24.11 MPA24_11 At5g65760		L
Q29Q34	At5g19440 (NAD(P)-binding Rossmann-fold superfamily protein)	At5g19440 F7K24.190 F7K24_190		L
Q2V3V9	Aldolase-type TIM barrel family protein	GOX1 glycolate oxidase 1 At3g14420	L
Q38857	Xyloglucan endotransglucosylase/hydrolase protein 22 (At-XTH22) (XTH-22) (EC 2.4.1.207) (Touch protein 4)	XTH22 TCH4 At5g57560 MUA2.13	L
Q38882	Phospholipase D alpha 1 (AtPLDalpha1) (PLD alpha 1) (EC 3.1.4.4) (Choline phosphatase 1) (PLDalpha) (Phosphatidylcholine-hydrolyzing phospholipase D 1)	PLDALPHA1 PLD1 At3g15730 MSJ11.13		L
Q38910	Probable xyloglucan endotransglucosylase/hydrolase protein 23 (At-XTH23) (XTH-23) (EC 2.4.1.207)	XTH23 XTR6 At4g25810 F14M19.90	M	H
Q38929	Isopentenyl-diphosphate Delta-isomerase I, chloroplastic (EC 5.3.3.2) (Isopentenyl pyrophosphate isomerase I) (IPP isomerase I)	IPP1 IPI1 At5g16440 MQK4.17		L
Q38931	Peptidyl-prolyl cis-trans isomerase FKBP62 (PPIase FKBP62) (EC 5.2.1.8) (70 kDa peptidyl-prolyl isomerase) (FK506-binding protein 62) (AtFKBP62) (Immunophilin FKBP62) (Peptidylprolyl isomerase ROF1) (Protein ROTAMASE FKBP 1) (Rotamase)	FKBP62 ROF1 At3g25230 MJL12.19	L
Q38946	Glutamate dehydrogenase 2 (GDH 2) (EC 1.4.1.3)	GDH2 At5g07440 T2I1_150	L	L
Q39034	Peroxidase 59 (Atperox P59) (EC 1.11.1.7) (ATPN) (Peroxidase N)	PER59 P59 At5g19890 F28I16.40	L	M
Q39041	Acid beta-fructofuranosidase 4, vacuolar (At beta fruct4) (AtBETAFRUCT4) (EC 3.2.1.26) (Acid invertase 4) (AI 4) (Acid sucrose hydrolase 4) (Vacuolar invertase 4) (Inv-V4) (VAC-INV 4) (VI 4)	BFRUCT4 BETAFRUCT4 At1g12240 T28K15.3	L	L
Q39161	Ferredoxin--nitrite reductase, chloroplastic (NiR) (EC 1.7.7.1)	NIR1 NIR At2g15620 F9O13.17	L
Q39241	Thioredoxin H5 (AtTrxh5) (Protein LOCUS OF INSENSITIVITY TO VICTORIN 1) (Thioredoxin 5) (AtTRX5)	TRX5 LIV1 At1g45145 F27F5.21	L	M
Q39242	Thioredoxin reductase 2 (EC 1.8.1.9) (NADPH-dependent thioredoxin reductase 2) (NTR2) (NADPH-dependent thioredoxin reductase A) (AtNTRA)	NTR2 NTRA At2g17420 F5J6.18	L	L
Q39258	V-type proton ATPase subunit E1 (V-ATPase subunit E1) (Protein EMBRYO DEFECTIVE 2448) (Vacuolar H(+)-ATPase subunit E isoform 1) (Vacuolar proton pump subunit E1)	VHA-E1 EMB2448 TUF TUFF VATE At4g11150 F2P3.10 T22B4.130	L	L
Q3E7K8	Polyubiquitin 12 [Cleaved into: Ubiquitin-related 1; Ubiquitin-related 2; Ubiquitin-related 3]	UBQ12 At1g55060 T7N22.10	L
Q41916	Cysteine proteinase inhibitor 5 (AtCYS-5)	CYS5 At5g47550 MNJ7.14		L
Q42029	Oxygen-evolving enhancer protein 2-1, chloroplastic (OEE2) (23 kDa subunit of oxygen evolving system of photosystem II) (23 kDa thylakoid membrane protein) (OEC 23 kDa subunit) (OEC23)	PSBP1 PSBP At1g06680 F12K11.3 F4H5_18	M
Q42059	Endoglucanase 6 (EC 3.2.1.4) (Endo-1,4-beta glucanase 6)	At1g64390 F15H21.9	L
Q42328	Defensin-like protein 195 (ATTp) (Trypsin inhibitor ATTI-1) (diDi 4T-1)	ATTI1 At2g43510 T01O24.25	H	H
Q42342	Cytochrome b5 isoform E (AtCb5-E) (Cytochrome b5 isoform 1) (Cytochrome b5 isoform A) (AtCb5-A)	CYTB5-E B5-A CB5-A CB5-E At5g53560 MNC6.10	M	M
Q42403	Thioredoxin H3 (AtTrxh3) (Thioredoxin 3) (AtTRX3)	TRX3 At5g42980 MBD2.18	M	H
Q42418	Profilin-2	PRO2 PFN2 PRF2 At4g29350 F17A13.170	M	L
Q42449	Profilin-1 (allergen Ara t 8)	PRO1 PFN1 PRF1 At2g19760 F6F22.21	L	L
Q42521	Glutamate decarboxylase 1 (GAD 1) (EC 4.1.1.15)	GAD1 GAD GDH1 At5g17330 MKP11.30 MKP11_18		L
Q42522	Glutamate-1-semialdehyde 2,1-aminomutase 2, chloroplastic (GSA 2) (EC 5.4.3.8) (Glutamate-1-semialdehyde aminotransferase 2) (GSA-AT 2)	GSA2 HEML2 At3g48730 T8P19.240	L
Q42533	Biotin carboxyl carrier protein of acetyl-CoA carboxylase 1, chloroplastic (AtBCCP1) (BCCP-1)	BCCP1 CAC1 At5g16390 MQK4.12	M
Q42560	Aconitate hydratase 1 (Aconitase 1) (EC 4.2.1.3) (Citrate hydro-lyase 1)	ACO1 ACO At4g35830 F4B14.100	L
Q42566	ATsEH (EC 3.3.2.9) (At2g26740/F18A8.11) (Epoxide hydrolase (ATsEH)) (Putative epoxide hydrolase ATsEH) (Soluble epoxide hydrolase)	ATsEH ATSEH EPOXIDE HYDROLASE SEH soluble epoxide hydrolase At2g26740 F18A8.11 F18A8_11		L
Q42578	Peroxidase 53 (Atperox P53) (EC 1.11.1.7) (ATPA2)	PER53 P53 At5g06720 MPH15.8		L
Q42580	Peroxidase 21 (Atperox P21) (EC 1.11.1.7) (ATP2a/ATP2b) (PRXR5)	PER21 P21 At2g37130 T2N18.11	M	L
Q42586	Uridine 5'-monophosphate synthase (UMP synthase) [Includes: Orotate phosphoribosyltransferase (OPRTase) (EC 2.4.2.10); Orotidine 5'-phosphate decarboxylase (EC 4.1.1.23) (OMPdecase)]	PYRE-F UMPS At3g54470 T14E10.40	L
Q42589	Non-specific lipid-transfer protein 1 (LTP 1)	LTP1 At2g38540 T6A23.26	H	H
Q43127	Glutamine synthetase, chloroplastic/mitochondrial (EC 6.3.1.2) (GS2) (Glutamate--ammonia ligase)	GLN2 GSLI At5g35630 MJE4.9	H
Q43348	Acid beta-fructofuranosidase 3, vacuolar (At beta fruct3) (AtBETAFRUCT3) (EC 3.2.1.26) (Acid invertase 3) (AI 3) (Acid sucrose hydrolase 3) (Vacuolar invertase 3) (Inv-V3) (VAC-INV 3) (VI 3)	BFRUCT3 BETAFRUCT3 At1g62660 F23N19.3 T3P18.21	M	L
Q43387	Peroxidase 71 (Atperox P71) (EC 1.11.1.7) (ATP15a) (ATPO2)	PER71 P71 At5g64120 MHJ24.10	H	H
Q43729	Peroxidase 57 (Atperox P57) (EC 1.11.1.7) (ATP13a) (PRXR10)	PER57 P57 At5g17820 MVA3.170 MVA3.18	L
Q43735	Peroxidase 27 (Atperox P27) (EC 1.11.1.7) (ATP12a) (PRXR7)	PER27 P27 At3g01190 T4P13.12	L
Q43866	Beta-fructofuranosidase, insoluble isoenzyme CWINV1 (EC 3.2.1.26) (Cell wall beta-fructosidase 1) (AtbetaFRUCT1) (Cell wall invertase 1) (AtcwINV1) (Sucrose hydrolase 1)	CWINV1 BFRUCT1 At3g13790 MMM17.26	L
Q43873	Peroxidase 73 (Atperox P73) (EC 1.11.1.7) (ATP10a) (PRXR11)	PER73 P73 At5g67400 K8K14.13	L
Q56WF8	Serine carboxypeptidase-like 48 (EC 3.4.16.-)	SCPL48 At3g45010 F14D17.80	L	L
Q56WK6	Patellin-1	PATL1 At1g72150 T9N14.1	M
Q56WN1	Glutamine synthetase cytosolic isozyme 1-1 (EC 6.3.1.2) (Glutamate--ammonia ligase GLN1;1) (GLN1;1)	GLN1-1 At5g37600 K12B20.50	L
Q56ZI2	Patellin-2	PATL2 At1g22530 F12K8.13	H
Q67Y83	Serine carboxypeptidase-like 51 (EC 3.4.16.-)	SCPL51 At2g27920 T1E2.16		L
Q6ID29	At4g13860 (RNA-binding (RRM/RBD/RNP motifs) family protein)	At4g13860 F18A5.250 F18A5_250	L	L
Q6NPI4	At2g03505 (Carbohydrate-binding X8 domain superfamily protein)	At2g03505	L
Q6RF45	TRAF-like family protein	At2g04170 T16B23.2 T16B23_2		L
Q7XA63	At5g19860 (Uncharacterized protein At5g19860)	At5g19860 T29J13.3	L	L
Q7XA74	Inactive GDSL esterase/lipase-like protein 25 (GDSL-like lipase 25) (Myrosinase-associated protein GLL25) (Protein ENDOPLASMIC RETICULUM MORPHOLOGY 3) (Protein GOLGI DEFECTS 36) (Protein MODIFIED VACUOLE PHENOTYPE 1) (Protein NUCLEAR CAGE)	MVP1 ERMO3 GLL25 GOLD36 NUC At1g54030 F15I1.11		L
Q84L30	Ubiquitin receptor RAD23d (AtRAD23d) (Putative DNA repair protein RAD23-4) (RAD23-like protein 4) (AtRAD23-4)	RAD23D RAD23 RAD23-4 At5g38470 MXI10.20	L
Q84VW9	Phosphoenolpyruvate carboxylase 3 (AtPPC3) (PEPC 3) (PEPCase 3) (EC 4.1.1.31)	PPC3 PEPC PPC At3g14940 K15M2.8	L
Q84W65	SufE-like protein 1, chloroplastic/mitochondrial (Chloroplastic SufE) (CpSufE) (Protein EMBRYO DEFECTIVE 1374) (Protein SULFUR E) (AtSUFE) (Protein SULFUR E 1) (AtSUFE1)	SUFE1 EMB1374 SUFE At4g26500 M3E9.70	L
Q84WT8	Cysteine proteinase inhibitor 4 (AtCYS-4)	CYS4 At4g16500 dl4275c FCAALL.171	M	H
Q84WU7	Eukaryotic aspartyl protease family protein (Uncharacterized protein At3g51330)	At3g51330		L
Q8GUL8	Uncharacterized GPI-anchored protein At5g19230	At5g19230 T24G5.130		L
Q8GUM2	Heat shock 70 kDa protein 9, mitochondrial (Heat shock protein 70-9) (AtHsp70-9) (Mitochondrial heat shock protein 70-1) (mtHsc70-1)	HSP70-9 MTHSC70-1 At4g37910 F20D10.30	L
Q8GW72	Alpha-L-fucosidase 1 (EC 3.2.1.51) (Alpha-1,3/4-fucosidase) (AtFUC1) (Alpha-L-fucoside fucohydrolase)	FUC1 At2g28100 F24D13.11		L
Q8GWI7	Jacalin-related lectin 10	JAL10 At1g52070 F5F19.13	H	H
Q8GWP4	At2g21530 (SMAD/FHA domain-containing protein) (Uncharacterized protein At2g21530)	At2g21530 F3K23.29 F3K23_29	L
Q8GYH9	Kinase-like protein (Uncharacterized protein At3g46280/F12M12_250)	At3g46280 At3g46280/F12M12_250		M
Q8GZ99	At5g49760 (Leucine-rich repeat protein kinase family protein) (Leucine-rich repeat receptor-like protein kinase) (Putative receptor protein kinase)	LRR-RLK At5g49760 At5g49760/K2I5_13 K2I5.13 K2I5_13		L
Q8H0U5	Protein TIC 62, chloroplastic (Translocon at the inner envelope membrane of chloroplasts 62) (AtTIC62)	TIC62 At3g18890 MCB22.6	M
Q8H159	Polyubiquitin 10 [Cleaved into: Ubiquitin]	UBQ10 At4g05320 C17L7.240	L	L
Q8L7B2	Serine carboxypeptidase-like 20 (EC 3.4.16.-)	SCPL20 At4g12910 F25G13.7	L	L
Q8L7W8	Alpha-L-fucosidase 2 (EC 3.2.1.51) (Alpha-1,2-fucosidase 2) (Alpha-L-fucosidase 95A) (AtFuc95A) (Alpha-L-fucoside fucohydrolase 2) (Protein ALTERED XYLOGLUCAN 8)	FUC95A AXY8 At4g34260 F10M10.30	L
Q8LC95	Early nodulin-like protein 3 (Phytocyanin-like protein)	At5g25090 T11H3_100	L	M
Q8LCE1	Glutamine synthetase cytosolic isozyme 1-2 (EC 6.3.1.2) (Glutamate--ammonia ligase GLN1;2) (GLN1;2)	GLN1-2 GSR2 At1g66200 F15E12.14	L
Q8LD45	Allergen, putative (At1g78040) (Phosphoglycerate mutase 1 like protein) (Pollen Ole e 1 allergen and extensin family protein)	At1g78040 F28K19.26 F28K19_26	L
Q8LDL9	50S ribosomal protein L34 (Uncharacterized protein At1g29040)	At1g29040 F28N24.25 F28N24_25		L
Q8LEJ7	At1g55265	At1g55265	L
Q8LF99	Probable xyloglucan endotransglucosylase/hydrolase protein 6 (At-XTH6) (XTH-6) (EC 2.4.1.207)	XTH6 XTR10 At5g65730 MPA24.8	H
Q8LFH3	At5g18460 (Carboxyl-terminal peptidase (DUF239)) (Uncharacterized protein At5g18460)	At5g18460 F20L16.180 F20L16_180		L
Q8LG89	Basic blue protein (Plantacyanin)	ARPN At2g02850 T17M13.2		L
Q8LPJ3	Probable alpha-mannosidase At5g13980 (EC 3.2.1.24)	At5g13980 MAC12.5		L
Q8RWC5	Fasciclin-like arabinogalactan protein 16	FLA16 At2g35860 F11F19.23	L
Q8RWV0	Transketolase-1, chloroplastic (TK) (EC 2.2.1.1)	TKL-1 At3g60750 T4C21_160	L	L
Q8RX60	At1g79720 (At1g79720/F19K16_30) (Eukaryotic aspartyl protease family protein) (Uncharacterized protein At1g79720/F19K16_30)	At1g79720 At1g79720/F19K16_30 F19K16.30 F19K16_30		M
Q8RXD5	Kunitz trypsin inhibitor 1 (AtKTI1) (Trypsin protease inhibitor)	KTI1 TPI At1g73260 T18K17.7	L	H
Q8RYE7	Defensin-like protein 196 (Trypsin inhibitor ATTI-4)	ATTI4 At2g43535 T1O24.45	L
Q8S8F8	GLABRA2 expression modulator	GEM At2g22475 F14M13.2	L
Q8VXZ7	Alpha-galactosidase 3 (AtAGAL3) (EC 3.2.1.22) (Alpha-D-galactoside galactohydrolase 3) (Melibiase)	AGAL3 At3g56310 F18O21.270		M
Q8VY12	Glycosyl hydrolase family 17 protein (Putative beta-1,3-glucanase)	MJB21.9 MJB21_9 At5g42720		M
Q8VY59	At3g27200 (Blue copper protein, putative) (Cupredoxin superfamily protein)	At3g27200		L
Q8VYI4	Aspartate-semialdehyde dehydrogenase, putative (At1g14810/F10B6_6) (Semialdehyde dehydrogenase family protein)	At1g14810 F10B6.22 F10B6_22	M
Q8VYV9	Aspartyl protease family protein 1 (EC 3.4.23.-)	APF1 At2g17760 T17A5.8		L
Q8VZ10	Protein SUPPRESSOR OF QUENCHING 1, chloroplastic (EC 3.1.3.-)	SOQ1 At1g56500 F13N6.21		M
Q8VZH2	Aminopeptidase M1 (EC 3.4.11.2) (Alpha-aminoacylpeptide hydrolase)	APM1 At4g33090 F4I10_20		L
Q8VZJ2	Probable glucan endo-1,3-beta-glucosidase At4g16260 (EC 3.2.1.39)	At4g16260 dl4170c	L	H
Q8W4E2	V-type proton ATPase subunit B3 (V-ATPase subunit B3) (Vacuolar H(+)-ATPase subunit B isoform 3) (Vacuolar proton pump subunit B3)	VHA-B3 At1g20260 F14O10.13	L	L
Q8W4H8	Inactive GDSL esterase/lipase-like protein 23 (GDSL-like lipase 23) (Probable myrosinase-associated protein GLL23)	GLL23 At1g54010 F15I1.9	L	H
Q8W4S6	Beta-fructofuranosidase, insoluble isoenzyme CWINV6 (6 and 1-fructan exohydrolase) (6&1-FEH) (EC 3.2.1.80) (Cell wall beta-fructosidase 6) (Cell wall invertase 6) (AtcwINV6) (Sucrose hydrolase 6)	CWINV6 At5g11920 F14F18.90		L
Q8W593	Probable lactoylglutathione lyase, chloroplastic (EC 4.4.1.5) (Glyoxalase I)	At1g67280 F1N21.10	L	L
Q93V72	PLASMODESMATA CALLOSE-BINDING PROTEIN 4 (AtPDCB4)	PDCB4 At1g69295 F23O10.12	H
Q93V74	AT4g34180/F28A23_60 (Cyclase family protein)	At4g34180 F10M10.6	M	H
Q93W32	Fasciclin-like arabinogalactan protein 18	FLA18 At3g11700 T19F11.10	L
Q93WJ8	Monodehydroascorbate reductase 2 (AtMDAR2) (EC 1.6.5.4)	MDAR2 At5g03630 F17C15.50	L
Q93XX5	PI-PLC X domain-containing protein At5g67130	At5g67130 K21H1.9		L
Q93Z02	At1g19900/F6F9_4 (Glyoxal oxidase-related protein)	At1g19900 F6F9.4 F6F9_4	L	L
Q93Z04	Probable pectate lyase 13 (EC 4.2.2.2) (Powdery mildew susceptibility protein) (Powdery mildew-resistant mutant 6)	PMR6 At3g54920 F28P10_100	L
Q940G5	Galactose mutarotase-like superfamily protein (Possible apospory-associated like protein)	At4g25900 F14M19.180 F14M19_180	L	L
Q940Q1	Probable pectate lyase 1 (EC 4.2.2.2) (Pectate lyase A1)	At1g04680 T1G11.7 T1G11_6	L
Q944G9	Fructose-bisphosphate aldolase 2, chloroplastic (AtFBA2) (EC 4.1.2.13)	FBA2 At4g38970 F19H22.70	M	L
Q949U7	Peroxiredoxin-2E, chloroplastic (EC 1.11.1.15) (Peroxiredoxin IIE) (Thioredoxin peroxidase 2E)	PRXIIE At3g52960 F8J2_130	M
Q949W8	Putative xylulose kinase (Xylulose kinase-2)	XK-2 MNI5.3 MNI5_3 XK2 XYLULOSE KINASE 2 xylulose kinase-2 At5g49650		L
Q949Y3	Bifunctional purple acid phosphatase 26 [Includes: Acid phosphatase (EC 3.1.3.2); Peroxidase (EC 1.11.1.7)]	PAP26 At5g34850 T5E15.10	L	L
Q94A16	Peptidyl-prolyl cis-trans isomerase CYP21-3, mitochondrial (PPIase CYP21-3) (EC 5.2.1.8) (Cyclophilin of 21 kDa 3) (Rotamase CYP21-3)	CYP21-3 At2g47320 T8I13.16	L	L
Q94AG1	AT3g07470/F21O3_18	At3g07470	M	M
Q94BT2	Auxin-induced in root cultures protein 12	AIR12 At3g07390 F21O3_10	H	H
Q94BT9	Copper transport protein ATX1 (Copper chaperone ATX1)	ATX1 At1g66240 T6J19.6	M
Q94C74	Serine hydroxymethyltransferase 2, mitochondrial (AtSHMT2) (EC 2.1.2.1) (Glycine hydroxymethyltransferase 2) (Serine methylase 2)	SHM2 SHMT2 At5g26780 F2P16.40	L
Q94C74-2	Serine hydroxymethyltransferase 2, mitochondrial (AtSHMT2) (EC 2.1.2.1) (Glycine hydroxymethyltransferase 2) (Serine methylase 2), Isoform	SHM2 SHMT2 At5g26780 F2P16.40	L
Q94CB1	Probable pectinesterase/pectinesterase inhibitor 25 [Includes: Pectinesterase inhibitor 25 (Pectin methylesterase inhibitor 25); Pectinesterase 25 (PE 25) (EC 3.1.1.11) (Pectin methylesterase 25) (AtPME25)]	PME25 ARATH25 At3g10720 T7M13.20		L
Q94CD8	Glucan endo-1,3-beta-glucosidase 4 (EC 3.2.1.39) ((1->3)-beta-glucan endohydrolase 4) ((1->3)-beta-glucanase 4) (Beta-1,3-endoglucanase 4) (Beta-1,3-glucanase 4)	At3g13560 MRP15.22		L
Q94EG6	Uncharacterized protein At5g02240	At5g02240 T7H20_290	L	L
Q94F20	At5g25460	DGR2 At5g25460 F18G18.200 F18G18_200	L
Q94JQ4	Reactive Intermediate Deaminase A, chloroplastic (EC 3.5.99.10) (2-iminobutanoate/2-iminopropanoate deaminase)	RIDA At3g20390 MQC12.15	L	L
Q94K71	CBBY-like protein (AtCbby) (EC 3.1.3.-)	CBBY At3g48420 T29H11.60		L
Q94K85	Cathepsin B-like protease 3 (EC 3.4.22.-) (Cathepsin B3) (AtCathB3)	CATHB3 At4g01610 T15B16.17a		L
Q96262	Plasma membrane-associated cation-binding protein 1 (AtPCAP1) (Microtubule-destabilizing protein 25)	PCAP1 MDP25 At4g20260 F1C12.180	L
Q96262-2	Plasma membrane-associated cation-binding protein 1 (AtPCAP1) (Microtubule-destabilizing protein 25), Isoform	PCAP1 MDP25 At4g20260 F1C12.180	M	L
Q96291	2-Cys peroxiredoxin BAS1, chloroplastic (2-Cys Prx A) (2-Cys peroxiredoxin A) (EC 1.11.1.15) (Thiol-specific antioxidant protein A)	BAS1 At3g11630 F24K9.28 T19F11.3	M	L
Q96292	Actin-2	ACT2 At3g18780 MVE11.16	L
Q96510	Peroxidase 35 (Atperox P35) (EC 1.11.1.7) (ATP21a)	PER35 P35 At3g49960 F3A4.40	L
Q96511	Peroxidase 69 (Atperox P69) (EC 1.11.1.7) (ATP3a)	PER69 P69 At5g64100 MHJ24.8	H
Q96518	Peroxidase 16 (Atperox P16) (EC 1.11.1.7) (ATP22a)	PER16 P16 At2g18980 F19F24.18	L
Q96522	Peroxidase 45 (Atperox P45) (EC 1.11.1.7) (ATP8a)	PER45 P45 At4g30170 F9N11.20	M
Q9C525	Beta-glucosidase 21 (AtBGLU21) (EC 3.2.1.21) (Protein PHOSPHATE STARVATION-RESPONSE 3.2)	BGLU21 PSR3.2 At1g66270 T27F4.2 T6J19.2		L
Q9C5A9	ATP synthase subunit beta-3, mitochondrial (EC 3.6.3.14)	At5g08680 T2K12.16	M
Q9C5R8	2-Cys peroxiredoxin BAS1-like, chloroplastic (2-Cys Prx B) (2-Cys peroxiredoxin B) (EC 1.11.1.15) (Thiol-specific antioxidant protein B)	At5g06290 MHF15.19	L	M
Q9C7N4	GDSL esterase/lipase At1g29670 (EC 3.1.1.-) (Extracellular lipase At1g29670)	At1g29670 F15D2.22	L	L
Q9C7N5	GDSL esterase/lipase At1g29660 (EC 3.1.1.-) (Apoplastic EDS1-dependent protein 3) (Extracellular lipase At1g29660)	At1g29660 F15D2.21	L	M
Q9C7T2	At1g72230/T9N14_17 (Blue copper protein, putative) (Blue copper protein, putative; 52232-53038) (Cupredoxin superfamily protein)	At1g72230 T9N14.17 T9N14_17	M	L
Q9C7U5	Glucan endo-1,3-beta-glucosidase 2 (EC 3.2.1.39) ((1->3)-beta-glucan endohydrolase 2) ((1->3)-beta-glucanase 2) (Beta-1,3-endoglucanase 2) (Beta-1,3-glucanase 2)	At1g66250 T6J19.7		L
Q9C8A7	At1g55360 (Uncharacterized protein F7A10.1) (tRNA-splicing ligase (DUF239))	At1g55360 F7A10.1 F7A10_1	M
Q9C8W7	At1g71950 (Proteinase inhibitor, propeptide) (Uncharacterized protein At1g71950) (Uncharacterized protein F17M19.10)	At1g71950 F17M19.10 F17M19_10	M	L
Q9FF78	Probable pectinesterase/pectinesterase inhibitor 46 [Includes: Pectinesterase inhibitor 46 (Pectin methylesterase inhibitor 46); Pectinesterase 46 (PE 46) (EC 3.1.1.11) (Pectin methylesterase 46) (AtPME46)]	PME46 ARATH46 At5g04960 MUG13.18	L
Q9FF96	MD-2-related lipid recognition domain-containing protein	MRO11.12 MRO11_12 At5g23840		M
Q9FF97	MD-2-related lipid recognition domain-containing protein (Uncharacterized protein At5g23830)	MRO11.13 MRO11_13 At5g23830	L	L
Q9FF98	AT5g23820/MRO11_14 (MD-2-related lipid recognition domain-containing protein) (Putative ubiquitin-interacting factor 3a)	MRO11.14 ML3 MRO11_14 UQI3 At5g23820	H	H
Q9FFH6	Fasciclin-like arabinogalactan protein 13	FLA13 At5g44130 MLN1_5	H	M
Q9FFJ2	Rubredoxin family protein (Uncharacterized protein At5g17170)	ENH1 enhancer of sos3-1 MKP11.2 MKP11_2 At5g17170	L
Q9FFR3	6-phosphogluconate dehydrogenase, decarboxylating 2, chloroplastic (EC 1.1.1.44)	At5g41670 MBK23.20	L
Q9FGC4	Jacalin-related lectin 42	JAL42 At5g35950 MEE13.5		L
Q9FH82	Pectin acetylesterase 11 (EC 3.1.1.-)	PAE11 At5g45280 K9E15.6	M	L
Q9FKA4	Peroxidase 62 (Atperox P62) (EC 1.11.1.7) (ATP24a)	PER62 P62 At5g39580 MIJ24.50 MIJ24.7	M	H
Q9FKA5	Uncharacterized protein At5g39570	At5g39570 MIJ24_40	L
Q9FKH4	At5g35740 (Carbohydrate-binding X8 domain superfamily protein) (Similarity to beta-1)	MXH1.15 MXH1_15 At5g35740	M	L
Q9FKW6	Ferredoxin--NADP reductase, leaf isozyme 1, chloroplastic (EC 1.18.1.2) (Leaf FNR 1) (AtLFNR1) (FNR-1)	LFNR1 PETH1 At5g66190 K2A18.27	L	L
Q9FLC0	Peroxidase 52 (Atperox P52) (EC 1.11.1.7) (ATP49)	PER52 P52 At5g05340 K18I23.14		M
Q9FLG1	Beta-D-xylosidase 4 (AtBXL4) (EC 3.2.1.37)	BXL4 At5g64570 MUB3.9	L	H
Q9FLT0	Ribonuclease TUDOR 2 (AtTudor2) (TUDOR-SN protein 2) (EC 3.1.-.-) (100 kDa coactivator-like protein)	TSN2 At5g61780 MAC9.10	L
Q9FM65	Fasciclin-like arabinogalactan protein 1	FLA1 At5g55730 MDF20.17	H	H
Q9FMD7	Probable inactive receptor kinase At5g16590	At5g16590 MTG13.3	L	M
Q9FMH8	Probable cysteine protease RD21B (EC 3.4.22.-)	RD21B At5g43060 MMG4.7		M
Q9FMR0	Peroxidase 60 (Atperox P60) (EC 1.11.1.7) (ATP14a)	PER60 P60 At5g22410 MWD9.21	L	L
Q9FND0	Gb|AAD20086.1 (Nuclear transport factor 2 (NTF2) family protein with RNA binding (RRM-RBD-RNP motifs) domain-containing protein) (Uncharacterized protein At5g43960)	MRH10.6 MRH10_6 At5g43960	L
Q9FNE2	Glutaredoxin-C2 (AtGrxC2)	GRXC2 GRX370 At5g40370 MPO12.80	L
Q9FNQ2	PLASMODESMATA CALLOSE-BINDING PROTEIN 1 (AtPDCB1) (Glucan endo-1,3-beta-glucosidase-like protein 2)	PDCB1 At5g61130 MAF19.13	M
Q9FPJ5	Leucine-rich repeat protein 1 (AtLRR1)	LRR1 At5g21090 T10F18.120	L	L
Q9FVT2	Probable elongation factor 1-gamma 2 (EF-1-gamma 2) (eEF-1B gamma 2)	At1g57720 T8L23.18	L
Q9FWA3	6-phosphogluconate dehydrogenase, decarboxylating 3 (EC 1.1.1.44)	At3g02360 F11A12.5	L
Q9FWR4	Glutathione S-transferase DHAR1, mitochondrial (EC 2.5.1.18) (Chloride intracellular channel homolog 1) (CLIC homolog 1) (Glutathione-dependent dehydroascorbate reductase 1) (AtDHAR1) (GSH-dependent dehydroascorbate reductase 1) (mtDHAR)	DHAR1 DHAR5 At1g19570 F14P1.9 F18O14.22	H	H
Q9FZ25	At1g02360 (Chitinase family protein) (Putative chitinase)	At1g02360 T6A9.5 T6A9_5		L
Q9FZ27	Germin-like protein subfamily 2 member 2	At1g02335 T6A9.29 T6A9.3		M
Q9FZ47	ACT domain-containing protein ACR11 (Protein ACT DOMAIN REPEATS 11)	ACR11 At1g16880 F6I1.12	L
Q9FZ86	PLASMODESMATA CALLOSE-BINDING PROTEIN 3 (AtPDCB3)	PDCB3 At1g18650 F25I16.1	L
Q9FZD0	Carbohydrate-binding X8 domain-containing protein	At1g26450 T1K7.18	H	M
Q9LD57	Phosphoglycerate kinase 1, chloroplastic (EC 2.7.2.3)	PGK1 At3g12780 MBK21.15	H	H
Q9LDB4	Non-specific lipid-transfer protein 6 (LTP 6) (Xylogen-like protein 15) (AtXYP15)	LTP6 XYP15 At3g08770 F17O14.24	L
Q9LE15	Peroxidase 4 (Atperox P4) (EC 1.11.1.7) (ATP46)	PER4 P4 At1g14540 F14L17.32 T5E21.4		L
Q9LE22	Probable calcium-binding protein CML27 (Calmodulin-like protein 27)	CML27 At1g18210 T10F20.22 T10O22.19	L	L
Q9LF98	Fructose-bisphosphate aldolase 8, cytosolic (AtFBA8) (EC 4.1.2.13) (Cytosolic aldolase 1) (cAld1)	FBA8 At3g52930 F8J2_100	H	M
Q9LFH5	60S ribosomal protein L12-2 (ABI1-binding protein 11)	RPL12B ABIP11 At3g53430 F4P12_130	L
Q9LFW1	UDP-arabinopyranose mutase 2 (EC 5.4.99.30) (Reversibly glycosylated polypeptide 2) (AtRGP2) (UDP-L-arabinose mutase 2)	RGP2 At5g15650 F14F8.30	L	L
Q9LHB9	Peroxidase 32 (Atperox P32) (EC 1.11.1.7) (ATP16a) (PRXR3)	PER32 P32 At3g32980 T15D2.7 T15D2.9	L	H
Q9LJE4	Chaperonin 60 subunit beta 2, chloroplastic (CPN-60 beta 2)	CPN60B2 Cpn60-B(2) At3g13470 MRP15.11	L
Q9LJL3	Presequence protease 1, chloroplastic/mitochondrial (AtPreP1) (PreP 1) (EC 3.4.24.-) (Zinc metalloprotease 1) (AtZnMP1)	PREP1 ZNMP1 At3g19170 MVI11.6 MVI11.7 MVI11_8		L
Q9LJU1	At3g20570 (Early nodulin-like protein 9) (Predicted GPI-anchored protein)	ENODL9 AtENODL9 early nodulin-like protein 9 At3g20570		L
Q9LJX4	Pumilio homolog 5 (APUM-5) (AtPUM5)	APUM5 At3g20250 MAL21.29	L	L
Q9LK43	Receptor-like kinase TMK4 (EC 2.7.11.1) (BAK1-associating receptor-like kinase 1) (Leucine-rich repeat receptor-like kinases TMK4) (Transmembrane kinase 4)	TMK4 BARK1 At3g23750 MYM9.9		M
Q9LM71	Peptidyl-prolyl cis-trans isomerase FKBP18, chloroplastic (PPIase FKBP18) (EC 5.2.1.8) (FK506-binding protein 18) (AtFKBP18) (Immunophilin FKBP18) (Rotamase)	FKBP18 At1g20810 F2D10.32	L
Q9LMU2	Kunitz trypsin inhibitor 2 (AtKTI2)	KTI2 At1g17860 F2H15.9	M	L
Q9LN66	At1g19320 (F18O14.4) (Pathogenesis-related thaumatin superfamily protein)	At1g19320 F18O14.4 F18O14_4	L	L
Q9LNK3	F12K21.25 (Leucine-rich repeat receptor-like protein kinase) (Leucine-rich repeat transmembrane protein kinase family protein)	F7P12.13 LRR-RLK At1g34420 F12K21.25 F12K21_25		L
Q9LNL0	Peroxidase 8 (Atperox P8) (EC 1.11.1.7)	PER8 P8 At1g34510 F12K21.18	L
Q9LNT0	Pathogenesis-related thaumatin superfamily protein (T20H2.19 protein)	At1g20030 T20H2.19 T20H2_19		L
Q9LNU1	CO(2)-response secreted protease (Subtilisin-like serine protease) (AtSBT5.2) (Tripeptidyl-peptidase II) (EC 3.4.14.10)	CRSP SBT5.2 At1g20160 T20H2.6	M	M
Q9LPM7	CAP (Cysteine-rich secretory proteins, Antigen 5, and Pathogenesis-related 1 protein) superfamily protein (F2J10.6 protein)	At1g50060 F2J10.6 F2J10_6	L	L
Q9LQL0	Glycine cleavage system H protein 3, mitochondrial	GDH3 At1g32470 F5D14.25	M	M
Q9LQT4	At1g75800/T4O12_2 (Pathogenesis-related thaumatin superfamily protein) (T4O12.3)	At1g75800 T4O12.3 T4O12_3	M	M
Q9LRJ9	Cysteine-rich repeat secretory protein 38	CRRSP38 At3g22060 MZN24.26		L
Q9LRR9	Peroxisomal (S)-2-hydroxy-acid oxidase GLO1 (EC 1.1.3.15) (Glycolate oxidase 1) (AtGLO1) (GOX 1) (Short chain alpha-hydroxy acid oxidase GLO1)	GLO1 At3g14420 MAO2.2	L
Q9LS40	Protein ASPARTIC PROTEASE IN GUARD CELL 1 (AtASPG1) (EC 3.4.23.-)	ASPG1 At3g18490 MYF24.22		M
Q9LSB4	TSA1-like protein (Protein NAI2)	NAI2 At3g15950 MVC8.9	L
Q9LT75	Phosphatidylinositol 3,4,5-trisphosphate 3-phosphatase and protein-tyrosine-phosphatase PTEN2A (EC 3.1.3.48) (EC 3.1.3.67) (Protein PHOSPHATASE AND TENSIN HOMOLOG 2-a) (AtPTEN2) (AtPTEN2a)	PTEN2A PTEN2 At3g19420 MLD14.15	L
Q9LT77	Probable cysteine protease RDL2 (EC 3.4.22.-) (Probable cysteine proteinase At3g19400) (RD21A-like protease 2)	RDL2 At3g19400 MLD14.13		L
Q9LTQ5	AT3g20370/MQC12_13 (TRAF-like family protein)	At3g20370		L
Q9LTX9	Heat shock 70 kDa protein 7, chloroplastic (Chloroplast heat shock protein 70-2) (cpHsc70-2) (Heat shock protein 70-7) (AtHsp70-7)	HSP70-7 CPHSC70-2 HSC70-7 At5g49910 K9P8.5	H	L
Q9LU05	Plasma membrane-associated cation-binding protein 2 (AtPCAP2) (Lysine rich protein At168) (Microtubule-associated protein 18)	PCAP2 MAP18 At5g44610 K15C23.5	L	L
Q9LU14	GDSL esterase/lipase APG (EC 3.1.1.-) (Extracellular lipase APG)	APG At3g16370 MYA6.18 T2O4.2	L
Q9LUL4	Protein STRUBBELIG-RECEPTOR FAMILY 7 (Leucine-rich repeat receptor kinase-like protein SRF7)	SRF7 At3g14350 MLN21.15	L	L
Q9LUM3	Subtilisin-like protease SBT1.5 (EC 3.4.21.-) (Subtilase subfamily 1 member 5) (AtSBT1.5)	SBT1.5 At3g14240 MLN21.2	L
Q9LUT2	S-adenosylmethionine synthase 4 (AdoMet synthase 4) (EC 2.5.1.6) (Methionine adenosyltransferase 4) (MAT 4)	METK4 MTO3 SAMS3 At3g17390 MGD8.23	L	L
Q9LUV2	Stress-response A/B barrel domain-containing protein HS1 (Pop3 family protein At3g17210) (Protein HEAT STABLE 1) (AtHS1)	HS1 At3g17210 MGD8.2		L
Q9LV03	Glutamate synthase 1 [NADH], chloroplastic (EC 1.4.1.14) (NADH-dependent glutamate synthase 1) (NADH-GOGAT 1)	GLT1 At5g53460 MYN8.7	L
Q9LV65	At5g48490 (Bifunctional inhibitor/lipid-transfer protein/seed storage 2S albumin superfamily protein)	MJE7.13 MJE7_13 At5g48490	L
Q9LV70	At5g48430 (Dermal glycoprotein) (Dermal glycoprotein, extracellular-like) (Eukaryotic aspartyl protease family protein)	MJE7.6 MJE7_6 At5g48430		L
Q9LVA5	At5g62340 (Plant invertase/pectin methylesterase inhibitor superfamily protein) (Similarity to ripening-related protein)	MMI9.17 MMI9_17 At5g62340	L
Q9LVJ1	Subtilisin-like protease SBT1.4 (EC 3.4.21.-) (Subtilase subfamily 1 member 4) (AtSBT1.4)	SBT1.4 At3g14067 MDC16.21		L
Q9LX15	Protein DOWNSTREAM OF FLC (AtDFC) (Pollen allergen-like protein)	DFC At5g10130 T31P16.120	L
Q9LXA8	Probable beta-D-xylosidase 6 (AtBXL6) (EC 3.2.1.-)	BXL6 At5g10560 F12B17.90		L
Q9LXB8	Hydroxyproline-rich glycoprotein family protein (Periaxin-like protein)	F17I14_280 PELPK1 Pro-Glu-Leu|Ile|Val-Pro-Lys 1 proline-rich protein 10 PRP10 At5g09530 T5E8.2	L
Q9LXC9	Soluble inorganic pyrophosphatase 6, chloroplastic (EC 3.6.1.1) (Inorganic pyrophosphatase 6) (Pyrophosphate phospho-hydrolase 6) (PPase 6)	PPA6 PPA At5g09650 F17I14.160	M	L
Q9LYF8	Alpha-glucosidase 1 (At5g11720/T22P22_110) (Glycosyl hydrolases family 31 protein)	At5g11720 T22P22.110 T22P22_110	L	L
Q9LYR4	Aldolase-type TIM barrel family protein (Putative transaldolase) (Transaldolase-like protein)	TRA2 transaldolase 2 At5g13420 T22N19.70 T22N19_70		L
Q9LZG0	Adenosine kinase 2 (AK 2) (EC 2.7.1.20) (Adenosine 5'-phosphotransferase 2)	ADK2 At5g03300 F12E4.30 MOK16.21	L
Q9LZT4	Expansin-like A1 (At-EXPL1) (AtEXLA1) (AtEXPL1) (Ath-ExpBeta-2.1)	EXLA1 EXPL1 At3g45970 F16L2_180		L
Q9LZV7	Leucine-rich repeat receptor-like protein kinase PXC2 (Protein PXY/TDR-CORRELATED 2)	PXC2 At5g01890		L
Q9LZX4	Fasciclin-like arabinogalactan protein 10	FLA10 At3g60900 T4C21.310	L	M
Q9M069	Glucan endo-1,3-beta-glucosidase 7 (EC 3.2.1.39) ((1->3)-beta-glucan endohydrolase 7) ((1->3)-beta-glucanase 7) (Beta-1,3-endoglucanase 7) (Beta-1,3-glucanase 7)	At4g34480 T4L20.60	L	H
Q9M0D1	Xyloglucan endotransglucosylase/hydrolase protein 19 (At-XTH19) (XTH-19) (EC 2.4.1.207)	XTH19 At4g30290 F17I23.370	L
Q9M0D2	Probable xyloglucan endotransglucosylase/hydrolase protein 18 (At-XTH18) (XTH-18) (EC 2.4.1.207)	XTH18 At4g30280 F17I23.380	L
Q9M0F5	Acid phosphatase-like protein (HAD superfamily, subfamily IIIB acid phosphatase) (Putative acid phosphatase)	At4g29260 F17A13.80 F17A13_80		L
Q9M0V6	Ferredoxin--NADP reductase, root isozyme 1, chloroplastic (EC 1.18.1.2) (Root FNR 1) (AtRFNR1)	RFNR1 PETH3 At4g05390 C6L9.70	M
Q9M263	Germin-like protein subfamily 2 member 4	GLP10 At3g62020 F21F14.190		L
Q9M2U5	Endochitinase EP3 (EC 3.2.1.14) (Chitinase class IV) (AtchitIV) (Protein HOMOLOG OF CARROT EP3-3 CHITINASE) (AtEP3)	EP3 CHIV At3g54420 T12E18.110	H	H
Q9M2U7	AT3g54400/T12E18_90 (Eukaryotic aspartyl protease family protein) (Nucleoid DNA-binding-like protein)	T12E18_90 At3g54400 T14E10.1	L	L
Q9M2W2	Glutathione S-transferase L2, chloroplastic (AtGSTL2) (EC 2.5.1.18) (GST class-lambda member 2)	GSTL2 At3g55040 T15C9.60	L
Q9M5J9	Polygalacturonase inhibitor 1 (Polygalacturonase-inhibiting protein 1) (PGIP-1)	PGIP1 At5g06860 MOJ9_3		M
Q9M5K3	Dihydrolipoyl dehydrogenase 1, mitochondrial (AtmLPD1) (mtLPD1) (EC 1.8.1.4) (Dihydrolipoamide dehydrogenase 1) (Glycine cleavage system L protein 1) (Pyruvate dehydrogenase complex E3 subunit 1) (E3-1) (PDC-E3 1)	LPD1 At1g48030 F21D18.28 T2J15.6	M
Q9M7T0	Peroxiredoxin-2F, mitochondrial (EC 1.11.1.15) (Peroxiredoxin IIF) (Thioredoxin peroxidase 2F)	PRXIIF At3g06050 F24F17.3	L
Q9M9K1	Probable 2,3-bisphosphoglycerate-independent phosphoglycerate mutase 2 (BPG-independent PGAM 2) (Phosphoglyceromutase 2) (EC 5.4.2.12) (PGAM-I 2)	At3g08590 F17O14.6	L
Q9MAS9	At1g04800 (F13M7.21 protein) (Glycine-rich protein)	At1g04800 F13M7.21 F13M7_21	H
Q9MBH2	Protein AIG2 B (EC 2.3.2.-) (Avirulence-induced gene 2 protein B) (Putative gamma-glutamylcyclotransferase)	AIG2B At3g28940 K5K13.2	L
Q9S714	Photosystem I reaction center subunit IV B, chloroplastic (PSI-E B)	PSAE2 At2g20260 F11A3.19	M
Q9S7H1	Photosystem I reaction center subunit II-1, chloroplastic (Photosystem I 20 kDa subunit 1) (PSI-D1)	psaD1 At4g02770 T5J8.7	L
Q9S7I3	Non-specific lipid-transfer protein 2 (LTP 2) (Protein CELL GROWTH DEFECT FACTOR 3)	LTP2 CDF3 At2g38530 T6A23.27	H
Q9S7Y7	Alpha-xylosidase 1 (EC 3.2.1.177)	XYL1 AXY3 At1g68560 F24J5.20		L
Q9S831	Photosystem I reaction center subunit IV A, chloroplastic (PSI-E A)	PSAE1 At4g28750 F16A16.140	L
Q9S841	Oxygen-evolving enhancer protein 1-2, chloroplastic (OEE1) (33 kDa subunit of oxygen evolving system of photosystem II) (33 kDa thylakoid membrane protein) (Manganese-stabilizing protein 2) (MSP-2) (OEC 33 kDa subunit)	PSBO2 At3g50820 F18B3.100	M
Q9SAJ4	Phosphoglycerate kinase 3, cytosolic (EC 2.7.2.3)	PGK3 At1g79550 T8K14.3	M	L
Q9SCV4	Beta-galactosidase 8 (Lactase 8) (EC 3.2.1.23) (Protein AR782)	BGAL8 At2g28470 T17D12.3		L
Q9SCW1	Beta-galactosidase 1 (Lactase 1) (EC 3.2.1.23)	BGAL1 At3g13750 MMM17.1	L
Q9SCX3	Elongation factor 1-beta 2 (EF-1-beta 2) (Elongation factor 1-beta' 2) (EF-1-beta' 2) (Elongation factor 1B-alpha 2) (eEF-1B alpha 2)	At5g19510 T20D1.30	M	L
Q9SCY0	Phosphoglucomutase, chloroplastic (PGM) (EC 5.4.2.2) (Glucose phosphomutase)	PGMP PGM At5g51820 MIO24.4	L	L
Q9SCY2	Peptidyl-prolyl cis-trans isomerase FKBP13, chloroplastic (PPIase FKBP13) (EC 5.2.1.8) (FK506-binding protein 1) (FK506-binding protein 13) (AtFKBP13) (Immunophilin FKBP13) (Rotamase)	FKBP13 FKBP22-1 FKBPK At5g45680 MRA19.7	M	H
Q9SCZ4	Receptor-like protein kinase FERONIA (EC 2.7.11.1) (Protein SIRENE)	FER AAK1 SIR SRN At3g51550 F26O13.190		L
Q9SD66	Thylakoid soluble phosphoprotein (Uncharacterized protein At3g47070) (Uncharacterized protein F13I12.120)	F13I12.120 At3g47070	L
Q9SD84	PLASMODESMATA CALLOSE-BINDING PROTEIN 2 (AtPDCB2) (Glucan endo-1,3-beta-glucosidase-like protein 3)	PDCB2 At5g08000 F13G24.200	L	L
Q9SDM9	Nitrile-specifier protein 1 (AtNSP1) (Jacalin-related lectin 28)	NSP1 JAL28 At3g16400 MDC8.2 T02O04.11	L	M
Q9SEU6	Thioredoxin M4, chloroplastic (AtTrxm4)	At3g15360 MJK13.2	M	H
Q9SEU8	Thioredoxin M2, chloroplastic (AtTrxm2)	At4g03520 F9H3.15 T5L23.1	M	M
Q9SFB1	F17A17.37 protein (Uncharacterized protein At3g08030)	F17A17.37 At3g08030	H
Q9SG77	Putative pectinesterase/pectinesterase inhibitor 24 [Includes: Pectinesterase inhibitor 24 (Pectin methylesterase inhibitor 24); Pectinesterase 24 (PE 24) (EC 3.1.1.11) (Pectin methylesterase 24) (AtPME24)]	PME24 ARATH24 At3g10710 T7M13.21	L
Q9SGR6	AT1G76160 protein (SKU5 similar 5) (T23E18.10)	sks5 SKU5 similar 5 At1g76160 T23E18.10 T23E18_10	L	L
Q9SGS4	Thioredoxin-like protein CDSP32, chloroplastic (Chloroplastic drought-induced stress protein of 32 KDa) (AtCDSP32)	CDSP32 At1g76080 T23E18.2	L
Q9SHE7	Ubiquitin-NEDD8-like protein RUB1 [Cleaved into: Ubiquitin; NEDD8-like protein RUB1 (Ubiquitin-related protein 1) (AtRUB1)]	RUB1 NEDD8 UBQ15 At1g31340 T19E23.13		L
Q9SHY6	Putative expansin-B2 (At-EXPB2) (AtEXPB2) (Ath-ExpBeta-1.4) (Beta-expansin-2)	EXPB2 At1g65680 F1E22.6 F1E22_12 F5I14.1		L
Q9SI16	Peroxidase 15 (Atperox P15) (EC 1.11.1.7) (ATP36)	PER15 P15 At2g18150 F8D23.7		L
Q9SIB9	Aconitate hydratase 3, mitochondrial (Aconitase 3) (mACO1) (EC 4.2.1.3) (Citrate hydro-lyase 3)	ACO3 At2g05710 T3P4.5	L	L
Q9SIE7	PLAT domain-containing protein 2 (AtPLAT2) (PLAT domain protein 2)	PLAT2 At2g22170	L	L
Q9SIT1	Receptor-like kinase TMK3 (EC 2.7.11.1) (BARK1-like kinase 2) (Leucine-rich repeat receptor-like kinases TMK3) (Transmembrane kinase 3)	TMK3 BLK2 At2g01820 T23K3.1		M
Q9SIU8	Probable protein phosphatase 2C 20 (AtPP2C20) (EC 3.1.3.16) (AtPPC3;1.2)	PPC3-1.2 At2g20630 F23N11.5	L
Q9SJ12	Probable ATP synthase 24 kDa subunit, mitochondrial	At2g21870 F7D8.19	L
Q9SJ81	Fasciclin-like arabinogalactan protein 7	FLA7 At2g04780 F28I8.18	H	H
Q9SJL8	S-adenosylmethionine synthase 3 (AdoMet synthase 3) (EC 2.5.1.6) (Methionine adenosyltransferase 3) (MAT 3)	METK3 At2g36880 T1J8.6	L	L
Q9SJQ9	Fructose-bisphosphate aldolase 6, cytosolic (AtFBA6) (EC 4.1.2.13) (Cytosolic aldolase 2) (cAld2)	FBA6 At2g36460		L
Q9SJU4	Fructose-bisphosphate aldolase 1, chloroplastic (AtFBA1) (EC 4.1.2.13)	FBA1 At2g21330 F3K23.9	M	M
Q9SK27	Early nodulin-like protein 1 (Phytocyanin-like protein)	At2g25060 F27C12.2	H	H
Q9SK39	Probable steroid-binding protein 3 (AtMP3) (Membrane-associated progesterone-binding protein 2) (AtMAPR2)	MP3 MAPR2 At2g24940 F27C12.14	H
Q9SKL6	At2g15220/F15A23.4 (Expressed protein) (Plant basic secretory protein (BSP) family protein) (Uncharacterized protein F15A23.4/At2g15220)	At2g15220 F15A23.4/At2g15220 F15A23.4 F15A23_4	M	M
Q9SKP6	Triosephosphate isomerase, chloroplastic (TIM) (Triose-phosphate isomerase) (EC 5.3.1.1)	TIM At2g21170 F26H11.7	L	L
Q9SKQ0	Peptidyl-prolyl cis-trans isomerase CYP19-2 (PPIase CYP19-2) (EC 5.2.1.8) (Cyclophilin of 19 kDa 2) (Cyclophilin-2) (Rotamase cyclophilin-6)	CYP19-2 CYP2 ROC6 At2g21130 F26H11.11		L
Q9SKU2	Expansin-B1 (At-EXPB1) (AtEXPB1) (Ath-ExpBeta-1.5) (Beta-expansin-1)	EXPB1 At2g20750 F5H14.28	L
Q9SLF7	60S acidic ribosomal protein P2-2	RPP2B At2g27710 F15K20.19	M
Q9SMT7	Oxalate--CoA ligase (EC 6.2.1.8) (4-coumarate--CoA ligase isoform 8) (At4CL8) (4-coumarate--CoA ligase-like 10) (Acyl-activating enzyme 3) (Adenosine monophosphate binding protein 3) (AtMPBP3) (Oxalyl-CoA synthetase)	AAE3 4CLL10 AMPBP3 At3g48990 T2J13.170	M
Q9SMU8	Peroxidase 34 (Atperox P34) (EC 1.11.1.7) (ATPCb)	PER34 P34 PRXCB At3g49120 F2K15.3 T2J13.40	L	H
Q9SMX3	Mitochondrial outer membrane protein porin 3 (Protein HYPERSENSITIVE RESPONSE 2) (Athsr2) (Voltage-dependent anion-selective channel protein 3) (AtVDAC3) (VDAC-3)	VDAC3 HSR2 At5g15090 F2G14.210	L
Q9SQI8	Dihydrolipoyllysine-residue acetyltransferase component 4 of pyruvate dehydrogenase complex, chloroplastic (EC 2.3.1.12) (Dihydrolipoamide S-acetyltransferase component 4 of pyruvate dehydrogenase complex) (Pyruvate dehydrogenase complex component E2 4) (PDC-E2 4) (PDCE2 4) (plE2)	LTA2 At3g25860 MPE11.1	M
Q9SR37	Beta-glucosidase 23 (AtBGLU23) (EC 3.2.1.21) (Protein PHOSPHATE STARVATION-RESPONSE 3.1)	BGLU23 PSR3.1 PYK10 At3g09260 F3L24.13		L
Q9SR59	Monodehydroascorbate reductase 3 (AtMDAR3) (EC 1.6.5.4)	MDAR3 MDAR2 At3g09940 T22K18.25	L
Q9SRG3	Protein disulfide isomerase-like 1-2 (AtPDIL1-2) (EC 5.3.4.1) (Protein disulfide-isomerase 2) (PDI 2) (Protein disulfide-isomerase 6) (AtPDI6)	PDIL1-2 PDI6 At1g77510 T5M16.10	L	H
Q9SRQ4	T21P5.8 protein (TatD related DNase)	At3g03500 T21P5.8 T21P5_8		L
Q9SRT4	O-Glycosyl hydrolases family 17 protein (Putative beta-1,3-glucanase) (Putative glucan endo-1-3-beta-glucosidase) (Putative glycosyl hydrolase)	F21O3.3 At3g07320 At3g07320/T1B9_1 T1B9.1		L
Q9SRT9	UDP-arabinopyranose mutase 1 (EC 5.4.99.30) (Reversibly glycosylated polypeptide 1) (AtRGP1) (UDP-L-arabinose mutase 1)	RGP1 At3g02230 F14P3.12		L
Q9SRX4	Probable pectinesterase/pectinesterase inhibitor 7 [Includes: Pectinesterase inhibitor 7 (Pectin methylesterase inhibitor 7); Pectinesterase 7 (PE 7) (EC 3.1.1.11) (Pectin methylesterase 1) (AtPME1) (Pectin methylesterase 7)]	PME7 ARATH1 At1g02810 F22D16.20		L
Q9SRZ6	Cytosolic isocitrate dehydrogenase [NADP] (EC 1.1.1.42)	CICDH At1g65930 F12P19.10	L
Q9SS67	Peroxidase 28 (Atperox P28) (EC 1.11.1.7) (ATP39)	PER28 P28 At3g03670 T12J13.5		L
Q9SSB7	At1g80240 (F18B13.30 protein)	DGR1 At1g80240 F18B13.30 F18B13_30	H
Q9SSG3	HIPL1 protein	HIPL1 At1g74790 F25A4.24		L
Q9STF2	Protein plastid transcriptionally active 16, chloroplastic (pTAC16)	PTAC16 At3g46780 T6H20.190	L
Q9STL4	KDEL-tailed cysteine endopeptidase CEP2 (EC 3.4.22.-)	CEP2 At3g48340 T29H11.140		L
Q9STW6	Heat shock 70 kDa protein 6, chloroplastic (Chloroplast heat shock protein 70-1) (cpHsc70-1) (Heat shock protein 70-6) (AtHsp70-6)	HSP70-6 CPHSC70-1 At4g24280 T22A6.110	L
Q9STZ8	At4g12880 (Blue copper-binding protein, 15K (Lamin)) (Early nodulin-like protein 19)	AtENODL19 early nodulin-like protein 19 ENODL19 At4g12880 T20K18.230 T20K18_230	L	L
Q9SU13	Fasciclin-like arabinogalactan protein 2	FLA2 At4g12730 T20K18.80	M	H
Q9SUC6	Berberine bridge enzyme-like 22 (AtBBE-like 22) (EC 1.1.1.-)	FAD-OXR At4g20860 T13K14.20	L	L
Q9SUR0	AT4G23670 protein (AT4g23670/F9D16_140) (Polyketide cyclase/dehydrase and lipid transport superfamily protein) (Putative major latex protein)	At4g23670 F9D16.140 F9D16_140	L
Q9SUT2	Peroxidase 39 (Atperox P39) (EC 1.11.1.7) (ATP19a)	PER39 P39 At4g11290 F8L21.80		L
Q9SUU5	Cytochrome b-c1 complex subunit 7-1 (Complex III subunit VII)	QCR7-1 At4g32470 F8B4.170	L
Q9SV91	At4g10300 (RmlC-like cupins superfamily protein) (Uncharacterized protein AT4g10300) (Uncharacterized protein F24G24.100)	F24G24.100 At4g10300 T9A4.16	M	H
Q9SV93	AT4g10280/F24G24_80 (RmlC-like cupins superfamily protein) (Uncharacterized protein AT4g10280) (Uncharacterized protein F24G24.80)	F24G24.80 At4g10280 T9A4.15		L
Q9SVG3	Berberine bridge enzyme-like 21 (AtBBE-like 21) (EC 1.1.1.-)	At4g20840 F21C20.190	L	L
Q9SXE9	At1g62480/T3P18_4 (T3P18.4) (Vacuolar calcium-binding protein-like protein)	At1g62480 T3P18.4 T3P18_4	M
Q9SXJ7	Chaperone protein ClpC2, chloroplastic (EC 3.6.1.3) (ATP-dependent Clp protease ATP-binding subunit ClpC homolog 2) (AtClpC) (Casein lytic proteinase C2)	CLPC2 HSP93-III At3g48870 T21J18.140		L
Q9SY33	Peroxidase 7 (Atperox P7) (EC 1.11.1.7) (ATP30)	PER7 P7 At1g30870 F17F8.26 T17H7.19	M
Q9SYT0	Annexin D1 (AnnAt1) (Annexin A1)	ANN1 ANNAT1 ANX23-ATH ATOXY5 OXY5 At1g35720 F14D7.2	L
Q9SZ11	Glycerophosphodiester phosphodiesterase GDPDL3 (EC 3.1.4.46) (Glycerophosphodiester phosphodiesterase-like 3) (ATGDPDL3) (Glycerophosphodiesterase-like 2) (Protein MUTANT ROOT HAIR 5) (Protein SHAVEN 3)	GDPDL3 GPDL2 MRH5 SHV3 At4g26690 F10M23.30	L	L
Q9SZ51	Early nodulin-like protein 15 (Similar to early nodulins) (Uncharacterized protein At4g31840)	ENODL15 AtENODL15 early nodulin-like protein 15 At4g31840 F11C18.40 F11C18_40	H	M
Q9SZD6	Elongation factor Ts, mitochondrial (EF-Ts) (EF-TsMt)	emb2726 EFTS embryo defective 2726 At4g29060 F19B15.90 F19B15_90	M
Q9SZE7	Peroxidase 51 (Atperox P51) (EC 1.11.1.7) (ATP37)	PER51 P51 At4g37530 F19F18.20 F6G17.2	L	M
Q9SZJ5	Serine hydroxymethyltransferase 1, mitochondrial (AtSHMT1) (EC 2.1.2.1) (Glycine hydroxymethyltransferase 1) (Serine Transhydroxymethyltransferase) (STM) (Serine methylase 1)	SHM1 SHMT1 STM At4g37930 F20D10.50	L
Q9SZW7	GDSL esterase/lipase At4g30140 (EC 3.1.1.-) (Extracellular lipase At4g30140)	At4g30140 F6G3.170		L
Q9T076	Early nodulin-like protein 2 (Phytocyanin-like protein)	At4g27520 T29A15.10	H	H
Q9T0K7	3-hydroxyisobutyryl-CoA hydrolase-like protein 3, mitochondrial (EC 3.1.2.-)	At4g13360 T9E8.100		L
Q9XFH8	Thioredoxin F1, chloroplastic (AtTrxf1) (Thioredoxin F2) (AtTrxf2)	At3g02730 F13E7.33	L
Q9XFT3-2	Oxygen-evolving enhancer protein 3-1, chloroplastic (OEE3) (16 kDa subunit of oxygen evolving system of photosystem II) (OEC 16 kDa subunit)	PSBQ1 PSBQ PSBQA At4g21280 F7J7.220 T6K22.20	L
Q9XI01	Protein disulfide isomerase-like 1-1 (AtPDIL1-1) (EC 5.3.4.1) (Protein disulfide-isomerase 1) (PDI 1) (Protein disulfide-isomerase 5) (AtPDI5)	PDIL1-1 PDI5 At1g21750 F8K7.19	M	M
Q9XI11	DPP6 amino-terminal domain protein (F8K7.9) (Uncharacterized protein At1g21670)	At1g21670 F8K7.9 F8K7_9	L
Q9XI64	F7A19.32 protein (Ribonuclease T2 family protein)	At1g14220 F7A19.32 F7A19_32		M
Q9XI93	At1g13930/F16A14.27 (F16A14.14) (F7A19.2 protein) (Oleosin-B3-like protein)	F7A19.2 At1g13930 F16A14.14	H
Q9XIW1	Probable xyloglucan endotransglucosylase/hydrolase protein 5 (At-XTH5) (XTH-5) (EC 2.4.1.207)	XTH5 EXGT-A4 XTR12 At5g13870 MAC12.33	M
Q9ZNS4	Pathogenesis-related protein 1 (AtPRB1)	PRB1 PR1 At2g14580 T13P21.4 T6B13	L	L
Q9ZNZ7-2	Ferredoxin-dependent glutamate synthase 1, chloroplastic/mitochondrial (EC 1.4.7.1) (Fd-GOGAT 1)	GLU1 GLS1 At5g04140 F21E1_60		L
Q9ZP06	Malate dehydrogenase 1, mitochondrial (EC 1.1.1.37) (Mitochondrial MDH1) (mMDH1) (Mitochondrial NAD-dependent malate dehydrogenase 1) (mNAD-MDH 1) (mtNAD-MDH1)	At1g53240 F12M16.14	L	L
Q9ZPG2	At4g07820 (CAP (Cysteine-rich secretory proteins, Antigen 5, and Pathogenesis-related 1 protein) superfamily protein) (F5K24.6 protein) (Putative pathogenesis-related protein)	At4g07820 F5K24.6 F5K24_6	L	M
Q9ZPW9	Non-specific lipid-transfer protein 8 (LTP 8)	LTP8 At2g18370 T30D6.12	M
Q9ZPZ4	T31J12.3 protein (Uncharacterized protein At1g09310)	At1g09310 T31J12.3 T31J12_3	L
Q9ZQG9	Glucan endo-1,3-beta-glucosidase 14 (EC 3.2.1.39) ((1->3)-beta-glucan endohydrolase 14) ((1->3)-beta-glucanase 14) (Beta-1,3-endoglucanase 14) (Beta-1,3-glucanase 14)	At2g27500 F10A12.18	L
Q9ZQI8	Non-specific lipid-transfer protein-like protein At2g13820	At2g13820 F17L24.13	L	L
Q9ZRW8	Glutathione S-transferase U19 (AtGSTU19) (EC 2.5.1.18) (GST class-tau member 19) (Glutathione S-transferase 8)	GSTU19 GST8 At1g78380 F3F9.11	L	L
Q9ZSP5	Subtilisin-like protease SBT5.3 (EC 3.4.21.-) (Auxin-induced in root cultures protein 3) (Subtilase subfamily 5 member 3) (AtSBT5.3) (Subtilisin-like protease AIR3)	AIR3 SBT5.3 At2g04160 F3L12 T16B23	L
Q9ZUC1	NADPH-dependent alkenal/one oxidoreductase, chloroplastic (AtAOR) (EC 1.3.1.-)	AOR At1g23740 F5O8.29		L
Q9ZUF6	Subtilisin-like protease SBT1.8 (EC 3.4.21.-) (Subtilase subfamily 1 member 8) (AtSBT1.8)	SBT1.8 At2g05920 T6P5.12	H
Q9ZUU4	RNA-binding protein CP29B, chloroplastic (Ribonucleoprotein At2g37220)	CP29B At2g37220 F3G5.1	M
Q9ZV18	Putative protease inhibitor (Serine protease inhibitor, potato inhibitor I-type family protein)	At2g38870 T7F6.4 T7F6_4	H	M
Q9ZVA2	EP1-like glycoprotein 2 (Curculin-like (Mannose-binding) lectin family protein)	At1g78830 F9K20.12		M
Q9ZVA4	EP1-like glycoprotein 3 (Curculin-like (Mannose-binding) lectin family protein) (Putative receptor-like protein kinase-like protein)	At1g78850 F9K20.10	L	L
Q9ZVF2	MLP-like protein 329	MLP329 At2g01530 F2I9.15	L
Q9ZVS4	Eukaryotic aspartyl protease family protein (F15K9.17 protein) (Uncharacterized protein At1g03220) (Uncharacterized protein F15K9.17)	At1g03220 F15K9.17 F15K9_17	L	M
Q9ZVS5	Eukaryotic aspartyl protease family protein (F15K9.16 protein) (Uncharacterized protein At1g03230)	At1g03230 F15K9.16 F15K9_16	L	L
Q9ZWA8	Fasciclin-like arabinogalactan protein 9	FLA9 At1g03870 F21M11.20	H	H
Q9ZWT2	Cytochrome B5 isoform D (AtCb5-D) (Cytochrome b5 isoform B) (AtCb5-B)	CYTB5-D B5-B CB5-B CB5-D At5g48810 K24G6.14	M	M
		Single Culture	Co Culture
Found in one replicate (Low confidence)		L	L
Found in two replicates (Medium confidence)		M	M
Found in three replicates (High confidence)		H	H

## Sheet: Fungal Proteins
Uniprot	Protein names	Gene names	Frequency in single culture	Frequency in co culture
G4T4T3	Probable carboxypeptidase	PIIN_00112	M	H
G4T513	Uncharacterized protein	PIIN_00034	L	H
G4T5H2	Probable PEP4-aspartyl protease	PIIN_00264		M
G4T5N2	Uncharacterized protein	PIIN_00308	L	L
G4T5Y1	Extracellular metalloproteinase (EC 3.4.24.-) (Fungalysin)	PIIN_00424	M	H
G4T620	Extracellular metalloproteinase (EC 3.4.24.-) (Fungalysin)	PIIN_00425	L	H
G4T6D0	Aminopeptidase (EC 3.4.11.-)	PIIN_00628	L	M
G4T6R3	Uncharacterized protein	PIIN_00867	H	L
G4T724	Related to B2-aldehyde-forming enzyme	PIIN_00948		L
G4T7C9	Peptide hydrolase (EC 3.4.-.-)	PIIN_01065		L
G4T7G3	Uncharacterized protein	PIIN_01066	M	H
G4T7G4	Uncharacterized protein	PIIN_01067		L
G4T7H4	Probable beta-galactosidase	PIIN_01084		L
G4T7X5	Uncharacterized protein	PIIN_01237	L	L
G4T8A7	Uncharacterized protein	PIIN_01379		M
G4T8J8	Superoxide dismutase [Cu-Zn] (EC 1.15.1.1)	PIIN_01482	M	H
G4T8L6	Uncharacterized protein	PIIN_01472		L
G4T8R9	Uncharacterized protein	PIIN_01528	M	L
G4T8T8	Probable EXG1-exo-beta-1,3-glucanase (I/II), major isoform	PIIN_01558		L
G4T9G9	Uncharacterized protein	PIIN_01829		L
G4T9W6	Related to aspartate semialdehyde dehydrogenase	PIIN_01983		L
G4TA12	Related to rasp f 7 allergen	PIIN_02021	H	H
G4TA32	Uncharacterized protein	PIIN_02057		L
G4TAA9	Glyceraldehyde-3-phosphate dehydrogenase (EC 1.2.1.12)	PIIN_02117		L
G4TAB3	Related to putative secreted protein-Streptomyces avermitilis	PIIN_02121		M
G4TAG2	Related to deacetylase	PIIN_02169	L	M
G4TAI3	Extracellular metalloproteinase (EC 3.4.24.-) (Fungalysin)	PIIN_11737	M	M
G4TAI4	Related to deacetylase	PIIN_02172	M	H
G4TAM2	Probable subtilisin-like serine protease	PIIN_02239	L	M
G4TAP6	Uncharacterized protein	PIIN_02231	M	L
G4TAR1	Related to HMF1-Heat-shock induceable Inhibitor of cell Growth	PIIN_02268	M	M
G4TB46	Uncharacterized protein	PIIN_02410	H	M
G4TBD4	Related to subtilisin-like serine protease	PIIN_02492	H	H
G4TBI0	Related to PMU1-high copy suppressor of ts tps2 mutant phenotype	PIIN_02536		M
G4TBJ4	Related to KRE6-glucan synthase subunit	PIIN_02555	M	M
G4TBP8	Probable D-xylose reductase	PIIN_02595	L	H
G4TC42	Glucanase (EC 3.2.1.-)	PIIN_02752		L
G4TC74	Uncharacterized protein	PIIN_02777		L
G4TCF1	Related to 6-hydroxy-D-nicotine oxidase	PIIN_02864	L	L
G4TCP2	Alpha-amylase (EC 3.2.1.1)	PIIN_02939		L
G4TCP6	Alpha-amylase (EC 3.2.1.1)	PIIN_02945	M	M
G4TCT2	Elongation factor 1-alpha	PIIN_03008		H
G4TCT5	Related to endo-1,3(4)-beta-glucanase	PIIN_03013	M	L
G4TCY6	Uncharacterized protein	PIIN_03078	L	L
G4TD74	Uncharacterized protein	PIIN_03186	H	H
G4TDB9	FGB1 fungal glucan binding 1	PIIN_03211	H	M
G4TDP0	Related to UBI4-Ubiquitin	PIIN_03333		L
G4TDP8	Probable aminopeptidase P, cytoplasmic	PIIN_03352		L
G4TDX0	Uncharacterized protein	PIIN_03467	L	L
G4TDZ5	Uncharacterized protein	PIIN_03461		M
G4TE33	Histone H4	PIIN_03526 PIIN_04354 PIIN_09519	L
G4TE61	Probable endochitinase	PIIN_03543	L	L
G4TEA1	Related to TGF beta induced protein ig-h3	PIIN_03583	L
G4TEG3	Related to deacetylase	PIIN_03655	M	M
G4TEJ3	Related to copper radical oxidase-Phanerochaete chrysosporium	PIIN_03683		L
G4TEJ7	Uncharacterized protein	PIIN_03687		H
G4TEK2	Uncharacterized protein	PIIN_03692	M	M
G4TFA8	Related to glycoside hydrolase family 23 protein-Laccaria bicolor	PIIN_03949		M
G4TFH4	Probable endopeptidase K	PIIN_04017	H	H
G4TFT9	Probable beta-glucosidase	PIIN_04111	M	H
G4TFV7	Uncharacterized protein	PIIN_04141		L
G4TG73	Uncharacterized protein	PIIN_04255		H
G4TG81	Related to UBI4-Ubiquitin	PIIN_04265	L	H
G4TGJ8	Uncharacterized protein	PIIN_04380
G4TGM3	Related to stress response protein rds1p	PIIN_04409	H	H
G4TGW3	Uncharacterized protein	PIIN_04487	M	M
G4TGW9	Uncharacterized protein	PIIN_04527	H	M
G4TGZ5	Uncharacterized protein	PIIN_04526	L	H
G4TH28	Uncharacterized protein	PIIN_04543		H
G4TH45	1,3-beta-glucanosyltransferase (EC 2.4.1.-)	PIIN_04585	M	M
G4THF2	Peptide hydrolase (EC 3.4.-.-)	PIIN_04685	H	H
G4THG3	Probable ubiquitin/ribosomal protein S27a fusion protein	PIIN_04681	L	L
G4THL7	Probable acetylxylan esterase	PIIN_04747		L
G4THP2	Beta-hexosaminidase (EC 3.2.1.52)	PIIN_04767		L
G4THV8	Uncharacterized protein	PIIN_04842		L
G4TI21	Related to indole-3-acetaldehyde dehydrogenase	PIIN_04899		M
G4TI36	Related to glyoxaloxidase 2	PIIN_04911	M	H
G4TI58	Peptide hydrolase (EC 3.4.-.-)	PIIN_04941	H	H
G4TI61	Peptide hydrolase (EC 3.4.-.-)	PIIN_04931	H	H
G4TI62	Peptide hydrolase (EC 3.4.-.-)	PIIN_04932	H	H
G4TIM9	Uncharacterized protein	PIIN_05108		L
G4TIZ1	Uncharacterized protein	PIIN_05222	M	M
G4TJ10	Related to peptidyl-Lys metalloendopeptidase-Chlorophyllum molybdites	PIIN_05242	H	H
G4TJ46	Uncharacterized protein	PIIN_05278		L
G4TJ49	Related to pathogenesis-related protein PR5K (Thaumatin family)	PIIN_05281	M	H
G4TJK2	Probable GLR1-glutathione reductase (NADPH)	PIIN_05440		L
G4TJM6	Uncharacterized protein	PIIN_05456	H	H
G4TJM8	Transaldolase (EC 2.2.1.2)	PIIN_05458		M
G4TKF0	Probable Chitin deacetylase	PIIN_05728	L	M
G4TKG4	Related to Para-nitrobenzyl esterase	PIIN_05738	M	M
G4TKH9	Uncharacterized protein	PIIN_05757	L	M
G4TKW5	Uncharacterized protein	PIIN_05893		H
G4TKX3	Uncharacterized protein	PIIN_05901		H
G4TL57	Histone H2A	PIIN_05985		L
G4TLI0	Related to acid phosphatase	PIIN_06108	L	H
G4TLY1	Uncharacterized protein	PIIN_06258	M	M
G4TM69	Uncharacterized protein (Fragment)	PIIN_06346	L
G4TM93	Related to tyrosinase (Monophenol monooxygenase)	PIIN_06372		L
G4TMF7	Related to NonF protein, involved in nonactin biosynthesis	PIIN_06436	L	H
G4TMM4	Uncharacterized protein	PIIN_06504	H	H
G4TMN7	Related to glyoxal oxidase	PIIN_06517	M
G4TMT8	Related to pepsin (Aspartate protease)	PIIN_06568	L	H
G4TMY1	Uncharacterized protein	PIIN_06613	H	H
G4TN41	Glucoamylase (EC 3.2.1.3) (1,4-alpha-D-glucan glucohydrolase) (Glucan 1,4-alpha-glucosidase)	PIIN_06679	H	H
G4TNG9	Uncharacterized protein	PIIN_06786	L	L
G4TNK1	Related to glucuronyl hydrolase-Agaricus bisporus	PIIN_06825	L	M
G4TNQ1	Related to toxD protein	PIIN_06899		L
G4TNR0	Uncharacterized protein	PIIN_06908		L
G4TP04	Related to PRD1-Proteinase yscD	PIIN_07002		L
G4TP83	Uncharacterized protein	PIIN_07077	M	M
G4TPG9	Uncharacterized protein	PIIN_07166	M	H
G4TPR3	Uncharacterized protein	PIIN_07261	H	H
G4TQF7	Probable Rds1 protein	PIIN_07503	M	M
G4TQU4	Related to alpha-glucosidase b	PIIN_07640	H	H
G4TQZ1	Carboxypeptidase (EC 3.4.16.-)	PIIN_07689		L
G4TR52	Related to triacylglycerol lipase	PIIN_07749	L	H
G4TR71	Probable Actin	PIIN_07768	L	L
G4TRD9	Uncharacterized protein	PIIN_07835		M
G4TRL1	Probable human translationally-controlled tumor protein (TCTP)	PIIN_07908		L
G4TRQ5	Uncharacterized protein	PIIN_07952	M	H
G4TRR8	Superoxide dismutase (EC 1.15.1.1)	PIIN_07965		M
G4TSJ9	Related to beta-fructofuranosidase-Phaffia rhodozyma	PIIN_08245		M
G4TSL6	Uncharacterized protein	PIIN_08262	H	H
G4TSL7	Uncharacterized protein	PIIN_08263	L	L
G4TSM0	Related to secreted protein-Streptomyces sviceus	PIIN_08266		L
G4TSP2	Related to Glucose oxidase	PIIN_08288	L	H
G4TSQ1	Uncharacterized protein	PIIN_08292	L	L
G4TSQ5	Probable Chitin deacetylase	PIIN_08301	M	H
G4TSR7	Probable acetylxylan esterase	PIIN_08313	L	L
G4TSU4	Probable Rds1 protein	PIIN_08343		M
G4TT24	Uncharacterized protein	PIIN_08420	L	L
G4TT50	Related to phosphatidylglycerol/phosphatidylinositol transfer protein	PIIN_08445		M
G4TT79	Related to glyoxal oxidase	PIIN_08474	H	H
G4TTB8	Uncharacterized protein	PIIN_08513		L
G4TTR5	Uncharacterized protein (Fragment)	PIIN_08668	H	H
G4TTR9	Uncharacterized protein	PIIN_08672	M	H
G4TTS3	Glucose-6-phosphate isomerase (EC 5.3.1.9)	PIIN_08676		L
G4TTV6	Related to ceramidase	PIIN_08707		M
G4TTW9	Uncharacterized protein	PIIN_08720	L
G4TU85	Related to glycoside hydrolase family 17 protein-Laccaria bicolor	PIIN_08848	M	M
G4TUG9	Related to metalloprotease	PIIN_08942	H	H
G4TUK2	Uncharacterized protein	PIIN_08982	H	H
G4TUP5	Related to glyoxaloxidase 2	PIIN_09023	L	M
G4TUS3	Extracellular metalloproteinase (EC 3.4.24.-) (Fungalysin)	PIIN_09051	M	H
G4TUZ2	Glucoamylase (EC 3.2.1.3) (1,4-alpha-D-glucan glucohydrolase) (Glucan 1,4-alpha-glucosidase)	PIIN_09116	H	H
G4TV84	Related to endo-beta-1,3-glucanase of the cell wall	PIIN_09211	L	L
G4TV92	Related to endo-1,3(4)-beta-glucanase	PIIN_09219	M	H
G4TVP4	Uncharacterized protein	PIIN_09371		L
G4TVQ7	Related to deuterolysin M35 metalloprotease-Laccaria bicolor	PIIN_09383	L	M
G4TW57	Uncharacterized protein	PIIN_09540	M	M
G4TXJ0	Probable ENO1-enolase I (2-phosphoglycerate dehydratase)	PIIN_10033		M
G4TXL7	Trehalase (EC 3.2.1.28) (Alpha-trehalose glucohydrolase)	PIIN_10060	M	H
G4TXN9	Uncharacterized protein	PIIN_10082		H
G4TY98	Related to beta-1,3 exoglucanase	PIIN_10286	L	L
G4TYG4	Uncharacterized protein	PIIN_10350	M	M
G4TYP4	Uncharacterized protein	PIIN_10430	L	M
G4TZ02	Related to aspartic peptidase A1-Laccaria bicolor	PIIN_10538	L	L
G4TZ91	Related to aldehyde reductase II	PIIN_10625		L
G4U0C3	Related to SSP120-secretory protein	PIIN_11001		M
G4U1R2	Uncharacterized protein	PIIN_11482	L
G4U2B5	Uncharacterized protein	PIIN_08972		L
G4U2C1	Related to metalloprotease MEP1	PIIN_02952		L
G4U2P2	Related to leukotriene-A4 hydrolase	PIIN_00510		M
G4U3B9	Related to beta-mannanase	PIIN_01733		H
		Single Culture	Co Culture
Found in one replicate (Low confidence)		L	L
Found in two replicates (Medium confidence)		M	M
Found in three replicates (High confidence)		H	H
