# Supplementary material for: Arabidopsis thaliana responds to colonisation of Piriformospora indica by secretion of symbiosis-specific proteins
Source: PLoS One. 2018 Dec 27;13(12):e0209658. doi: 10.1371/journal.pone.0209658 (PMC6307754; doi:10.1371/journal.pone.0209658)
Supplement: S2 Table — Identified proteins were considered differentially enriched, when they were found in at least two replicates in one treatment and not in the other treatment. Furthermore, proteins that were found with a high frequency in one treatment and with a low frequency in the other treatment, were considered differentially secreted as well. Information about the function was obtained using the BLAST algorithm for homology searches against the UniProt database [54, 114]. The location was predicted using TargetP, SignalP and Predotar algorithms. (XLSX) [file pone.0209658.s002.xlsx]

## Sheet: A. thaliana
Protein names	Accession	Frequency in single culture	Frequency in co culture	Predicted Location	Example for Known Function	Reference
Biotic stress response
Glutamine synthetase 1	At1g66200	M		n.a.	Defence, Seed development, regulated by Cadmium (Cd)	[1, 2]
Phosphoglycerate kinase 2	At1g56190	M		Plastid	Viral defence response	[3]
Basic endochitinase B (PR-3)	At3g12500		M	Secretion	Induced by jasmonic acid (JA) and ethylene after fungal infection	[4, 5]
Probable glucan endo-1,3-β-glucosidase	At4g16260	L	H	Secretion	Induced by ethylene, diverse pathogens	[6, 7, 8, 9]
Osmotin-like protein 34	At4g11650	L	H	Secretion	Fungal defence response	[10]
Kinase-like protein	At3g46280		M	Secretion	Fungal defence response	[11]
Ribonuclease 1	At2g02990	L	H	Secretion	Systemic wounding, JA independent	[12]
Peroxiredoxin 2E	At3g52960	M		Plastid	Bacterial defence response	[13]
Glutamine synthetase 2	At5g35630	H		Plastid	Defence, seed development, Cd	[1, 2]
Peroxidase 52	At5g05340		M	Secretion	Defence, lignin biosynthesis	[14]
PLAT domain-containing protein 1 (PLAT1)	At4g39730		M	Secretion	Abiotic stress, Defence, growth, ER bodies	[15]
Protein disulfide isomerase-like 1-2	At1g77510	L	H	Secretion	ER stress, Cd	[16, 17]
GDSL esterase/lipase-like protein 23	At1g54010	L	H	Secretion	ER Bodies	[18]
Peroxidase 34	At3g49120	L	H	Secretion	Systemic acquired resistance	[19]
GDSL esterase/lipase 22	At1g54000	L	H	Secretion	ER bodies, Mannose binding	[20]
Aspartyl protease AED3	At1g09750		M	Secretion	Systemic acquired resistance	[21]
Putative cysteine-rich receptor-like protein kinase 9	At4g23170	L	H	Secretion	Systemic acquired resistance	[21]
Pathogenesis-related protein 5 (PR-5)	At1g75040	L	H	Secretion	Systemic acquired resistance	[22]
Glycine-rich RNA-binding protein 7	At2g21660	H		n.a.	Abiotic and biotic stress defence, Systemic acquired resistance, growth	[23, 24]
β-D-xylosidase 4	At5g64570	L	H	Mitochondria	Systemic acquired resistance dependent	[21]
Putative glucan endo-1,3-β-glucosidase	At3g57240		M	Secretion	Induced after Viral infection	[25]
Non-specific lipid-transfer protein 2	At2g38530	H		Secretion	Cuticle architecture, upregulated after Sclerotinia sclerotium infection	[26, 27]
Non-specific lipid-transfer protein 8	At2g18370	M		Secretion	Cuticle architecture, Lipid transport	UniProt
Endochitinase CHI	At2g43570	L	H	Secretion	Induced by Pseudomonas syringae	[28]
β carbonic anhydrase 1	At3g01500	M		Plastid	SA (Salicylic acid) dependent defence, cell differention	[29, 30]
Kunitz trypsin inhibitor 1	At1g73260	L	H	Secretion	PCD (Programmed Cell death), downregulated by microbes	[31]
Germin like protein 4	At1g18970	L	H	Secretion	Fungal defence response (homolouge), binds Auxin	[32, 33]
Polygalacturonase inhibitor 1	At5g06860		M	Secretion	Inhibits PCD caused by microbes	[34]
Peroxidase 69	At5g64100	H		Secretion	ROS (Reactive oxygen species) detoxification, cold response	[35]
Glycine-rich protein	At1g04800	H		Secretion	ROS response, ABA (Abcisisic acid)	[36]
Superoxide dismutase 1	At1g08830	L	H	n.a.	Detoxification of superoxide radicals, heat response	[37, 38]
Superoxide dismutase 2	At2g28190	L	H	Plastid	Detoxification of superoxide radicals, heat response	[37, 38]
Blue copper binding protein	At5g20230	L	H	Secretion	defence against mildew, response to oxidatve burst	[10, 39]
Remorin 3	At2g45820	H		Plasmamembrane	Binding to microbial proteins, Induced by auxin and gibberellic acid	[40, 41]
Endochitinase	At2g43620	L	H	Secretion	Induced by P. syringae	[28]
Abiotic stress response
RNA-binding protein CP29B	At2g37220	M		Plastid	ABA, defence, cold	[42, 43]
20 kDa chaperonin	At5g20720	H	L	Plastid	Response to ABA, cold, Cd	[44, 45]
Dehydrin COR47	At1g20440	M		n.a.	ABA, other abiotic stress	[46]
Dehydrin ERF14	At1g76180	H		n.a.	ABA, dehydration, cold stress,	[47]
tRNA-splicing ligase (DUF239)	At1g55360	M		Secretion	Response to ABA	[48]
10 kDa chaperonin	At1g14980	H		Mitochondria	Heat response, interacts with CPN60	[49]
Heat shock 70 kDa protein 7	At5g49910	H	L	Plastid	Response to heat, Cd, protein transport	[17]
60S acidic ribosomal protein P2-2	At2g27710	M		Secretion	Ribosome assaembly, cold response	UniProt
Stress-induced protein KIN2	At5g15970	M		n.a.	systemic signalling against cold	[50]
Vacuolar calcium-binding protein	At1g62480	M		n.a.	Response to salt and Cd	UniProt
Elongation factor Ts	At4g29060	M		Plastid	Response to Cd	UniProt
Dihydrolipoyl dehydrogenase 1	At1g48030	M		Mitochondria	Cell redox homeostasis, Cd	[17]
Aminomethyltransferase	At1g11860	H		Mitochondria	glycine catabolism, response to Cd	[17]
Mucilage
Oxalate-CoA ligase	At3g48990	M		n.a.	Fungal defence response, Seed development, mucilage	[51]
Subtilisin-like protease SBT1.8	At2g05920	H		Secretion	Homologue to essential mucilage protein SBT1.7	[52]
Cysteine proteinase RD21A	At1g47128		M	Secretion	Mucilage, precursor protease vesicles, response to ABA	[53, 54, 55]
Cysteine protease RD21B	At5g43060		M	Secretion	PCD, precursor protease vesicles	[55, 56]
Aspartic protease in guard cell 1	At3g18490		M	Plastid	Mucilage, response to ABA	[53, 57]
xyloglucan endotransglucosylase 6	At5g65730	H		Secretion	Response to ABA, cell growth	[58, 59]
Growth and development
Pectin methylesterase inhibitor	At1g23205	L	H	Secretion	Induced by growth promoting strain of Bacillus subtilus	[60]
Lipid recognition protein	At5g23840		M	Secretion	Response to cytokinin	[61]
EP1-like glycoprotein 2	At1g78830		M	Secretion	Response to cytokinin	[62]
Peroxidase 32	At3g32980	L	H	Secretion	Response to cytokinin, biotic stress, oxidative stress	UniProt
Receptor-like kinase TMK3	At2g01820		M	Secretion	Required for auxin preception	[63]
Probable steroid-binding protein 3	At2g24940	H		n.a.	Response to auxin and cytokinin	[64]
Ribonuclease T2 protein	At1g14220		M	Secretion	Response to cytokinin	[65]
Oleosin-B3-like protein	At1g13930	H		n.a.	Response to cytokinin	[62]
Patellin 1	At1g72150	M		n.a.	Membrane trafficking, cell division, lipid based signalling	[66]
Patellin 2	At1g22530	H		n.a.	Membrane trafficking, auxin induced, cell division	[66]
Antioxidant protein 1	At1g66240	M		n.a.	Root development, copper transport	[67]
Receptor-like kinase TMK4	At3g23750		M	Secretion	Root development, brassinosteroids receptor	[68]
Germin like protein 2	At1g02335		M	Secretion	Root development, resource flow in roots	[69]
Peroxidase 7	At1g30870	M		Secretion	Root hair development	[70]
Uncharacterized protein	At4g37300		M	n.a.	Seed devlopment	[71]
Chaperonin CPN60	At3g23990	M		Mitochondria	Seed germination, Cd	[17, 72]
Uncharacterized protein	At3g08030	H		Secretion	Seed germination marker	[73]
xyloglucan endotransglucosylase 5	At5g13870	M		Secretion	Seed development	[74]
DUF642 L-Gall responsive gene 1	At1g80240	H		Secretion	Seed development	[75]
Peroxidase 45	At4g30170	M		Secretion	Ion binding, Response to auxin	[76, 77]
Miscellaneous
O-Glycosyl hydrolase 17	At5g55180		M	Secretion	β glucan degradation	[78]
Eukaryotic aspartyl protease	At1g79720		M	Secretion	Proteolysis	UniProt
Glucan endo-1,3-β-glucosidase 7	At4g34480	L	H	Secretion	β glucan degradation	[78]
α-galactosidase 3	At3g56310		M	Secretion	Precursor protease vesicles	[55]
Glycosyl hydrolase 17	At5g42720		M	Secretion	Carbohydrate metabolic process	Uniprot
A-kinase anchor-like protein	At5g40450	M		n.a.	Lytic vacuole organization	UniProt
Transmembrane protein	At3g23450	M		Secretion	mRNA binding	UniProt
Jacalin-related lectin 8	At1g52050	H	L	Secretion	Carbohydrate binding	UniProt
Protein TIC 62	At3g18890	M		Plastid	Protein transport	UniProt
Plasmodesmata callose-binding protein 4	At1g69295	H		Secretion	Membrane trafficking, callose binding	[79]
Plasmodesmata callose-binding protein 1	At5g61130	M		Secretion	Membrane trafficking	[79]
Primary metabolism
Oxygen-evolving enhancer protein 1-1	At5g66570	H	L	Plastid	Photosynthesis	UniProt
Protein suppressor of quenching 1	At1g56500		M	Plastid	Photosynthesis	UniProt
Ferredoxin-NADP reductase, root isozyme 1	At4g05390	M		Plastid	Photosynthesis	UniProt
Photosystem I reaction center subunit IV B	At2g20260	M		Plastid	Photosynthesis	UniProt
Oxygen-evolving enhancer protein 1-2	At3g50820	M		Plastid	Photosynthesis	UniProt
Oxygen-evolving enhancer protein 2-1	At1g06680	M		Plastid	Photosynthesis	UniProt
Ribulose bisphosphate carboxylase small chain 1B	At5g38430		M	Plastid	Carbon fixation	UniProt
Ribulose bisphosphate carboxylase/oxygenase activase	At2g39730	H		Plastid	Carbon fixation	UniProt
α subunit of ATPase	At2g07698	M		Secretion	ATP synthesis	UniProt
Proton pump-interactor 1	At4g27500		M	n.a.	ATP synthesis	UniProt
β subunit of ATP synthase	AtCg00480	H	L	n.a.	ATP synthesis	UniProt
α subunit of ATP synthase	AtCg00120	H	L	Plastid	ATP synthesis	UniProt
ATP synthase subunit β-3	At5g08680	M		Mitochondria	ATP synthesis, response to Cd	UniProt
Aspartate-semialdehyde dehydrogenase	At1g14810	M		Plastid	Amino acid biosynthesis	UniProt
60S ribosomal protein L9-1	At1g33120	M		n.a.	Ribosome assaembly	UniProt
Pyruvate dehydrogenase complex component E2 4	At3g25860	M		Plastid	Acetyl-CoA biosynthesis	UniProt
Biotin carboxyl carrier protein of acetyl-CoA carboxylase 1	At5g16390	M		Plastid	fatty acid biosynthetic process	UniProt
		Single Culture	Co Culture
Found in one replicate (Low confidence)		L	L
Found in two replicates (Medium confidence)		M	M
Found in three replicates (High confidence)		H	H
Overview of the secretome of P. indica and A. thaliana. These proteins were found in several replicates and are differentially regulated in the single and co-culture. If available known functions are given.

## Sheet: P. indica
Protein names	Accession	Frequency in single culture	Frequency in co culture	Predicted Location
Uncharacterized protein	PIIN_00034	L	H	Secretion
Extracellular metalloproteinase (Fungalysin)	PIIN_00425	L	H	n.a.
Uncharacterized protein	PIIN_00867	H	L	Secretion
Uncharacterized protein	PIIN_01379		M	Secretion
Related to putative secreted protein-Streptomyces avermitilis	PIIN_02121		M	Secretion
Related to PMU1-high copy suppressor of ts tps2 mutant phenotype	PIIN_02536		M	n.a.
Probable D-xylose reductase	PIIN_02595	L	H	n.a.
Elongation factor 1-alpha	PIIN_03008		H	n.a.
Uncharacterized protein	PIIN_03461		M	Secretion
Uncharacterized protein	PIIN_03687		H	Secretion
Related to glycoside hydrolase family 23 protein-Laccaria bicolor	PIIN_03949		M	Secretion
Uncharacterized protein	PIIN_04255		H	n.a.
Related to UBI4-Ubiquitin	PIIN_04265	L	H	n.a.
Uncharacterized protein	PIIN_04526	L	H	Secretion
Uncharacterized protein	PIIN_04543		H	Secretion
Related to indole-3-acetaldehyde dehydrogenase	PIIN_04899		M	n.a.
Transaldolase	PIIN_05458		M	n.a.
Uncharacterized protein	PIIN_05893		H	Secretion
Uncharacterized protein	PIIN_05901		H	n.a.
Related to acid phosphatase	PIIN_06108	L	H	Secretion
Related to NonF protein, involved in nonactin biosynthesis	PIIN_06436	L	H	n.a.
Related to glyoxal oxidase	PIIN_06517	M		Secretion
Related to pepsin (Aspartate protease)	PIIN_06568	L	H	Secretion
Related to triacylglycerol lipase	PIIN_07749	L	H	Secretion
Uncharacterized protein	PIIN_07835		M	n.a.
Superoxide dismutase	PIIN_07965		M	n.a.
Related to beta-fructofuranosidase-Phaffia rhodozyma	PIIN_08245		M	Secretion
Related to Glucose oxidase	PIIN_08288	L	H	Secretion
Probable Rds1 protein	PIIN_08343		M	Secretion
Related to phosphatidylglycerol/phosphatidylinositol transfer protein	PIIN_08445		M	Secretion
Related to ceramidase	PIIN_08707		M	Secretion
Probable ENO1-enolase I (2-phosphoglycerate dehydratase)	PIIN_10033		M	n.a.
Uncharacterized protein	PIIN_10082		H	Secretion
Related to SSP120-secretory protein	PIIN_11001		M	n.a.
Related to leukotriene-A4 hydrolase	PIIN_00510		M	n.a.
Related to beta-mannanase	PIIN_01733		H	Secretion
		Single Culture	Co Culture
Found in one replicate (Low confidence)		L	L
Found in two replicates (Medium confidence)		M	M
Found in three replicates (High confidence)		H	H
