# Supplementary material for: Arabidopsis thaliana responds to colonisation of Piriformospora indica by secretion of symbiosis-specific proteins
Source: PLoS One. 2018 Dec 27;13(12):e0209658. doi: 10.1371/journal.pone.0209658 (PMC6307754; doi:10.1371/journal.pone.0209658)
Supplement: S3 Table — (XLSX) [file pone.0209658.s003.xlsx]

## Sheet: Tabelle1
Gene	Forward	Reverse
Gapdh	GAGCTGACTACGTTGTTGAG	GGAGACAATGTCAAGGTCGG
Its1	CAACACATGTGCACGTCGAT	CCAATGTGCATTCAGAACGA
Pyk10	CGCATTTCCGGTAAGCTTC	AAAGGCACCTGGTCGTTGCT
Plat1	CGTGTTTACCTAGTCCGA	CTCAATCTCAAAATCCTGCGT
Plat2	CATGTCTTCCGAGCCCAG	CTCAACATCAAAGCTTTGGTA
Plat3	AGCCGTCGGAGAAGTTGTTCAC	AAGCATCACGAGCCAGCCATTG
4cl1	AGGCTTTGCTCATCGGTCATCC	CCAGCTGCTTCTTCTTTCATTGCG
C3h	AGCGAAACAGCATTTCGTTGATGC	CCCTGCCGTGATCATATCCCATAG
Ccoamt1	CTTGATGAAATCGTTGCTGACGAG	GTGTTGTCGTAGCCAATCACTCC
Ccoamt7	GATGCTGCTGAATCTGGTAAATGC	TCATGTCAATGGCGATAACCTTGC
F6'h1	TGATATCTGCAGGAATGAAACG	GGGTAGTAGTTAAGGTTGACTC
F6'h2	AGGTTTTGTCTCGTTCATG	ATTCTTCGGTTTACCGGTAG
